# Supplementary material for: The Mechanisms of Bushen-Yizhi Formula as a Therapeutic Agent against Alzheimer’s Disease
Source: Sci Rep. 2018 Feb 15;8:3104. doi: 10.1038/s41598-018-21468-w (PMC5814461; doi:10.1038/s41598-018-21468-w)
Supplement: Supplementary file 1 — Supplementary Table S1 [file 41598_2018_21468_MOESM1_ESM.xlsx]

## Sheet: Sheet1
	Table S1 The 32 chemical ingredients for BSYZ gathered from Herbal Ingredients’ Targets (HIT) database
Chemical name	Herb	Pinyin_name	CAS	PubChem	TCMSP_ID	BSYZ_ID
beta-carotene [C0003]	Fructus lycii	gouqizi	7235-40-7	CID:5280489	MOL002773	GQ189
trans-cinnamic acid [C0038]	Fructus lycii	gouqizi	140-10-3	CID:444539	MOL002295	GQ190
ascorbic acid [C0396]	Fructus lycii	gouqizi		CID:16078	MOL005026	GQ191
vitamin c [C0397]	Fructus lycii	gouqizi	50-81-7	CID:54670067	MOL001691	GQ057
nicotinic acid [C0426]	Fructus lycii	gouqizi	59-67-6	CID:938	MOL000421	GQ014
Betaine (甜菜碱)	Fructus lycii	gouqizi	107-43-7		MOL000430	GQ016
ursolic acid [C0018]	Ligustrum lucidum	nvzhenzi	77-52-1	CID:64945	MOL000511	NZ023
salidroside [C0073]	Ligustrum lucidum	nvzhenzi	10338-51-9	CID:159278	MOL003341	NZ041
eriodictyol [C0365]	Ligustrum lucidum	nvzhenzi	552-58-9	CID:11095	MOL005190	NZ088
oleanolic acid [C0577]	Ligustrum lucidum	nvzhenzi	508-02-1	CID: 10494	MOL000263	NZ018
Specnuezhenide;特女贞苷	Ligustrum lucidum	nvzhenzi	39011-92-2		MOL005188	NZ086
panaxynol [C0094]	Panax ginseng	renshen	21852-80-2	CID:5281149	MOL001949	RS191
panaxydol [C0095]	Panax ginseng	renshen	72800-72-7	CID:126312	MOL005351	RS121
panaxatriol [C0096]	Panax ginseng	renshen	32791-84-7	CID:73599	MOL007500	RS172
panaxadiol [C0097]	Panax ginseng	renshen	19666-76-3	CID:328778	MOL005376	RS146
methyl palmitate [C0121]	Panax ginseng	renshen	112-39-0	CID:8181	MOL000879	RS192
menthyl acetate [C0122]	Panax ginseng	renshen	89-48-5	CID:62335	MOL011846	RS193
ginsenoside rg1 [C0168]	Panax ginseng	renshen	22427-39-0	CID:441923	MOL005341	RS111
ginsenoside rd [C0170]	Panax ginseng	renshen	52705-93-8	CID:3036963	MOL005337	RS108
ginsenoside rg3 [C0171]	Panax ginseng	renshen	14197-60-5	CID:159727	MOL005342	RS112
ginsenoside rh2 [C0172]	Panax ginseng	renshen	78214-33-2	CID:119307	MOL005344	RS114
ginsenoside re [C0173]	Panax ginseng	renshen	52286-59-6	CID:73149	MOL005338	RS109
ginsenoside Rb1	Panax ginseng	renshen	41753-43-9		MOL005331	RS102
paeoniflorin [C0349]	Cortex Moutan	mudanpi	23180-57-6	CID:442534	MOL007002	MD023
Paeonol丹皮酚	Cortex Moutan	mudanpi	552-41-0		MOL007372	MD034
osthole [C0101]	Fructus Cnidii	shechuangzi	484-12-8	CID:10228	MOL000614	SC022
osthol [C0102]	Fructus Cnidii	shechuangzi	484-12-8	CID:10228	MOL000614	SC022
isopimpinellin [C0145]	Fructus Cnidii	shechuangzi	482-27-9	CID:68079	MOL003561	SC115
tricin [C0037]	Polygonum multiﬂorum	shouwu	520-32-1	CID:5281702	MOL002083	SW023
emodin [C0449]	Polygonum multiﬂorum	shouwu	518-82-1	CID:3220	HSW000004	SW004
rhein [C0562]	Polygonum multiﬂorum	shouwu	478-43-3	CID: 10168	MOL002268	SW024
2,3,5,4’-Tetrahydroxy stilbene-2-Ο-β-D-glucoside 二苯乙烯苷	Polygonum multiﬂorum	shouwu	82373-94-2		HSW000018	SW018
Physcione 大黄素甲醚	Polygonum multiﬂorum	shouwu	521-61-9	CID:10639	HSW000008	SW008
黑体强调部分代表药典含量检测强调的化合物
