# Supplementary material for: The Mechanisms of Bushen-Yizhi Formula as a Therapeutic Agent against Alzheimer’s Disease
Source: Sci Rep. 2018 Feb 15;8:3104. doi: 10.1038/s41598-018-21468-w (PMC5814461; doi:10.1038/s41598-018-21468-w)
Supplement: Supplementary file 2 — Supplementary Table S2 [file 41598_2018_21468_MOESM2_ESM.xlsx]

## Sheet: Sheet1
Table S2 The structure information for the 329 candidate compounds
mol	TCMID	BSYZ_ID	Formula	Source	ADMET_Solubility	ADMET_BBB_Level	ADMET_EXT_CYP2D6#Prediction	ADMET_EXT_Hepatotoxic#Prediction	ADMET_Absorption_Level	ADMET_PSA_2D	ADMET_AlogP98
O1c2c(C(=O)C(O)=C1c1cc(O)c(O)cc1)c(O)cc(O)c2	MOL000098	GQ003	BSYZ	gouqizi	-2.633	4	FALSE	TRUE	1	130.308	1.63
O1c2cc(ccc2OC1)CC=C	MOL000199	GQ005	BSYZ	gouqizi	-3.243	1	FALSE	TRUE	0	17.86	2.606
O1C(CO)C(O)C(O)C(O)C1Oc1cc2OC(=O)C=Cc2cc1OC	MOL000216	GQ006	BSYZ	gouqizi	-1.521	4	FALSE	FALSE	1	136.283	-0.289
O=C([O-])CCCCCCCCCCC	MOL000305	GQ007	BSYZ	gouqizi	-2.703	1	FALSE	FALSE	0	34.601	3.094
O=C([O-])c1cccnc1	MOL000421	GQ014	BSYZ	gouqizi	0.253	4	FALSE	TRUE	1	45.862	-1.165
C12C(CCC(=C1)C)=C(CCC2C(C)C)C	MOL000615	GQ021	BSYZ	gouqizi	-5.713	0	FALSE	FALSE	1	0	4.939
O1C(CO)C(O)C(O)C(O)C1OC1CC2=CCC3C4CCC(C(\C=C\C(C(C)C)CC)C)C4(CCC3C2(CC1)C)C	MOL000628	GQ022	BSYZ	gouqizi	-5.258	4	FALSE	FALSE	2	101.122	5.892
O(C(=O)c1ccccc1C(OCCCC)=O)CCCC	MOL000676	GQ023	BSYZ	gouqizi	-4.15	1	FALSE	FALSE	0	52.461	4.198
O=CC=1C(CC=CC=1C)(C)C	MOL000720	GQ024	BSYZ	gouqizi	-3.021	1	FALSE	FALSE	0	17.3	2.364
O(C)c1cc(O)c(cc1)C(=O)C	MOL000874	GQ032	BSYZ	gouqizi	-1.536	2	FALSE	TRUE	0	47.046	1.311
OC1(C2CC3(C(CCC3C)C2(C)C)CC1)C	MOL000875	GQ033	BSYZ	gouqizi	-4.022	1	FALSE	TRUE	0	20.815	3.157
O=C(CC\C=C(\CC\C=C(\CC\C=C(\C)/C)/C)/C)C	MOL000878	GQ034	BSYZ	gouqizi	-5.201	0	FALSE	FALSE	1	17.3	5.586
O(C(=O)CCCCCCCCCCCCCCC)C	MOL000879	GQ035	BSYZ	gouqizi	-5.331	0	FALSE	FALSE	1	26.23	6.618
C(CCCCCCC)CCCCCC	MOL000886	GQ037	BSYZ	gouqizi	-5.661	0	FALSE	FALSE	2	0	6.758
O(C(=O)CCCCCCCCCCCCCCC)CC	MOL000971	GQ039	BSYZ	gouqizi	-5.544	0	FALSE	FALSE	2	26.23	6.967
O=C([O-])CCCCCCCCCCCCC	MOL001393	GQ042	BSYZ	gouqizi	-3.379	1	FALSE	FALSE	0	34.601	4.006
O(C(=O)CCCCCCC\C=C/C\C=C/CCCCC)CC	MOL001494	GQ050	BSYZ	gouqizi	-5.53	4	FALSE	FALSE	2	26.23	6.99
O(C(=O)CCCCCCC\C=C\C\C=C\C\C=C\CC)CC	MOL001495	GQ051	BSYZ	gouqizi	-5.237	0	FALSE	FALSE	1	26.23	6.546
O(C(=O)CCCCCCCCCCCCC)CC	MOL001496	GQ052	BSYZ	gouqizi	-4.932	0	FALSE	FALSE	1	26.23	6.055
O=CCCCCCCC\C=C/CCCCCCC=C	MOL001585	GQ054	BSYZ	gouqizi	-5.161	0	FALSE	FALSE	1	17.3	6.492
C12C3C(CC=C1C)C2(CCC3C(C)C)C	MOL001600	GQ055	BSYZ	gouqizi	-5.318	0	FALSE	FALSE	0	0	4.169
O(C)c1cc(ccc1O)C=C	MOL001752	GQ059	BSYZ	gouqizi	-2.052	1	FALSE	FALSE	0	29.745	2.123
O(C(=O)CCCCCCCCCCCCC(C)C)C	MOL001863	GQ061	BSYZ	gouqizi	-5.3	0	FALSE	FALSE	1	26.23	6.414
O(C(=O)CCCCCCC\C=C\C\C=C\CCCCC)C	MOL001889	GQ063	BSYZ	gouqizi	-5.336	0	FALSE	FALSE	1	26.23	6.641
OC\C=C\c1ccccc1	MOL002225	GQ067	BSYZ	gouqizi	-1.456	1	FALSE	FALSE	0	20.815	1.693
O=C(\C=C\C=1C(CCCC=1C)(C)C)C	MOL002363	GQ070	BSYZ	gouqizi	-4.026	1	FALSE	FALSE	0	17.3	3.355
O1C=C(C=CC1=O)C(=O)[O-]	MOL002783	GQ075	BSYZ	gouqizi	0.48	4	FALSE	TRUE	1	60.832	-1.561
C12C(CCC(=C1)C)C(=CCC2C(C)C)C	MOL003126	GQ076	BSYZ	gouqizi	-5.543	0	FALSE	FALSE	1	0	4.744
c12c3c(ccc1cccc2)cccc3	MOL003484	GQ078	BSYZ	gouqizi	-5.326	0	FALSE	TRUE	0	0	3.646
C1C2C(CC(CC2)C)CCC1C	MOL003501	GQ079	BSYZ	gouqizi	-4.949	0	FALSE	TRUE	0	0	4.285
C1C=Cc2c(ccc(c2)C)C1(C)C	MOL003535	GQ080	BSYZ	gouqizi	-4.726	0	FALSE	FALSE	0	0	3.842
O(C)c1cc(OC)c(OC)cc1\C=C\C	MOL003547	GQ081	BSYZ	gouqizi	-3.263	1	FALSE	FALSE	0	26.79	2.734
O(C(=O)c1cccnc1)C1CC2C(O)(CC=C3CC(O)CCC23C)C2(O)CCC(C(=O)C)C12C	MOL004498	GQ084	BSYZ	gouqizi	-3.09	4	FALSE	FALSE	0	117.239	1.455
OC1(C2C(C=C(CC2)C)C(CC1)C(C)C)C	MOL004708	GQ085	BSYZ	gouqizi	-4.139	1	FALSE	FALSE	0	20.815	3.778
O(C(=O)CCCCCCCC\C=C\C\C=C\CCCC)C	MOL005961	GQ095	BSYZ	gouqizi	-5.336	0	FALSE	FALSE	1	26.23	6.641
OC1(C2C(C=C(CC2)C)C(CC1)C(C)C)C	MOL007946	GQ098	BSYZ	gouqizi	-4.139	1	FALSE	FALSE	0	20.815	3.778
O1C(CO)C(O)C(O)C(O)C1OC1CC2=CCC3C4CCC(C(CCC(C(C)C)CC)C)C4(CCC3C2(CC1)C)C	MOL008172	GQ100	BSYZ	gouqizi	-5.55	4	FALSE	FALSE	2	101.122	6.337
O=C1CC(C)C2(CC(CC2)C(C)=C)C(=C1)C	MOL008739	GQ103	BSYZ	gouqizi	-4.822	0	FALSE	FALSE	0	17.3	3.751
C12C3C(CCC1(C)C(CC2)CC)C1(C(CC3)CCCC1)C	MOL009604	GQ108	BSYZ	gouqizi	-7.907	0	FALSE	FALSE	2	0	6.534
CC1C(C)=C(C)C(C)=C1C	MOL009605	GQ109	BSYZ	gouqizi	-3.972	0	FALSE	TRUE	0	0	3.429
O=C1C=CC2(C(CC(CC2)C(C)=C)=C1C)C	MOL009606	GQ110	BSYZ	gouqizi	-4.973	0	FALSE	FALSE	0	17.3	3.923
C12C(CCCC1C)C(CCC2)C	MOL009607	GQ111	BSYZ	gouqizi	-4.954	0	FALSE	FALSE	0	0	4.285
BrCCCCCCBr	MOL009608	GQ112	BSYZ	gouqizi	-2.904	0	FALSE	TRUE	0	0	3.355
C=12C(C=C(CC=1)C)CCCC2(C(C)C)C	MOL009609	GQ113	BSYZ	gouqizi	-5.551	0	FALSE	FALSE	1	0	4.699
C12C(CC(CC1)C)CCCC2C	MOL009610	GQ114	BSYZ	gouqizi	-4.952	0	FALSE	FALSE	0	0	4.285
OC1CCC23C(CCC4C2(CCC2(C)C4(CCC2C(CCC(C(C)C)=C)CO)C)C3)C1(C)C	MOL009615	GQ119	BSYZ	gouqizi	-6.947	4	FALSE	FALSE	1	41.631	6.701
C1C2C(CC(C)C1C)CCCC2	MOL009624	GQ128	BSYZ	gouqizi	-4.951	0	FALSE	FALSE	0	0	4.285
C(C(C)C)(CCC(CCCCCC)C)C	MOL009627	GQ131	BSYZ	gouqizi	-5.928	0	FALSE	FALSE	2	0	6.601
FC1(OC)CC1c1ccccc1	MOL009628	GQ132	BSYZ	gouqizi	-2.637	1	FALSE	FALSE	0	8.93	1.809
C(CCC(C)C)(CCC)CC	MOL009629	GQ133	BSYZ	gouqizi	-4.539	0	FALSE	FALSE	1	0	4.981
C1CC=CCC1/C(=C\C\C(=C\C)\C)/C	MOL009636	GQ140	BSYZ	gouqizi	-5.062	0	FALSE	FALSE	1	0	4.828
O(C)c1ccc(cc1)\C=C/C(C=C)c1ccc(O)cc1	MOL009637	GQ141	BSYZ	gouqizi	-4.338	0	FALSE	FALSE	0	29.745	4.331
C(CCCC)(CCCC)CCCC	MOL009643	GQ147	BSYZ	gouqizi	-5.305	0	FALSE	FALSE	1	0	6.097
OC1CC2(C3C4(C5(C(CC3)C(CO)(C)C(O)CC5)C4)CCC2(C)C1C(CCC(O)C(O)(C)C)C)C	MOL009655	GQ159	BSYZ	gouqizi	-3.339	4	FALSE	FALSE	0	104.077	3.225
O(C(=O)C\C=C\CCCCCCCC\C=C\CCCC)CC	MOL009656	GQ160	BSYZ	gouqizi	-5.53	4	FALSE	FALSE	2	26.23	6.99
O(C(=O)c1ccc(cc1)C)CC	MOL009657	GQ161	BSYZ	gouqizi	-2.932	1	FALSE	FALSE	0	26.23	2.52
O(C)C1C2(O)CC3C(C(OC(=O)C)(C4C5[NH+](CC6(C(C35C(OC)CC6)C4OC)COC)C)C1O)C2OC(=O)c1ccccc1	MOL009659	GQ163	BSYZ	gouqizi	-1.42	4	FALSE	FALSE	2	133.017	-1.662
O1C=C(C(OC)=O)C2(O)C(C(O)(CC2)C)C1O	MOL009661	GQ165	BSYZ	gouqizi	0.292	4	FALSE	TRUE	1	97.607	-1.248
O(C(=O)\C(=C\C)\C)C1CC(CC2C3=CCC4C(CCC5C(C)(C)C(=O)CCC45C)(C)C3(CCC12C(=O)[O-])C)(C)C	MOL009662	GQ166	BSYZ	gouqizi	-7.848	4	FALSE	FALSE	1	78.133	5.897
OC1(C2C3C(CCC2(C)C(=O)CC1)C3(C)C)C	MOL009663	GQ167	BSYZ	gouqizi	-3.326	2	FALSE	TRUE	0	38.116	2.155
S(=O)(=O)([O-])CCNC(=O)CCC(C)C1CCC2C3C(CCC12C)C1(C(CC3O)CC(O)CC1)C	MOL009666	GQ170	BSYZ	gouqizi	-3.278	4	FALSE	FALSE	0	123.644	2.294
O1C2C1(CC\C=C(/Cc1occ(c1C2=O)C)\C)C	MOL009668	GQ172	BSYZ	gouqizi	-4.431	1	FALSE	TRUE	0	38.785	2.855
S(=S)(OCC[NH3+])[O-]	MOL009669	GQ173	BSYZ	gouqizi	1.344	4	FALSE	TRUE	2	58.484	-1.804
C1CCC(C)C12CCCCC2C	MOL009673	GQ176	BSYZ	gouqizi	-4.962	0	FALSE	TRUE	0	0	4.239
O(C)c1ccc(cc1)C(OCC)=O	MOL009675	GQ178	BSYZ	gouqizi	-2.459	2	FALSE	FALSE	0	35.16	2.017
O1C23C4(CC(CC4)C2(C)C)C(CCC13)(C)C	MOL009682	GQ185	BSYZ	gouqizi	-4.994	1	FALSE	FALSE	0	8.93	3.181
C1CCC(C)C12CCCCC2C	MOL009685	GQ187	BSYZ	gouqizi	-4.962	0	FALSE	TRUE	0	0	4.239
OC1CCC2(C(CCC3(C2CCC2C4C(CCC23C)(CCC4C(C)=C)C(=O)[O-])C)C1(C)C)C	MOL000211	MD004	BSYZ	mudanpi	-6.918	1	FALSE	FALSE	0	55.417	5.072
Oc1ccccc1C(OC)=O	MOL000719	MD009	BSYZ	mudanpi	-1.547	2	FALSE	TRUE	0	47.046	1.443
O=C1C2CC(CC1)C2(C)C	MOL001246	MD010	BSYZ	mudanpi	-2.608	1	FALSE	FALSE	0	17.3	1.658
OC1CCC2(C(CCC3(C2CCC2C4C(CCC23C)(CCC4C(C)=C)CO)C)C1(C)C)C	MOL001551	MD011	BSYZ	mudanpi	-7.151	0	FALSE	FALSE	1	41.631	6.312
O(C(=O)c1ccccc1C(OCC)=O)CC	MOL002095	MD016	BSYZ	mudanpi	-2.689	2	FALSE	FALSE	0	52.461	2.238
O(C)c1cc(ccc1O)C(=O)C	MOL002786	MD018	BSYZ	mudanpi	-1.542	2	FALSE	FALSE	0	47.046	1.311
O1c2c(cc(O)cc2)C=CC1=O	MOL003881	MD020	BSYZ	mudanpi	-2.178	2	FALSE	TRUE	0	47.046	1.657
O1C(CO)C(O)C(O)C(O)C1Oc1cc(OC)ccc1C(=O)C	MOL007367	MD029	BSYZ	mudanpi	-0.601	4	FALSE	TRUE	1	127.353	-0.619
O(C)c1ccc(cc1O)C(=O)C	MOL007372	MD034	BSYZ	mudanpi	-1.537	2	FALSE	TRUE	0	47.046	1.311
O1C(CO)C(O)C(O)C(O)C1OC1CC2CCC3C4CCC(C(CCC(C(C)C)CC)C)C4(CCC3C2(CC1)C)C	MOL007375	MD037	BSYZ	mudanpi	-5.766	4	FALSE	FALSE	2	101.122	6.587
OC1CCC2(C(CCC3(C2CC2C4(C5CC(CCC5(CC=C34)C(=O)[O-])(C)C)C2)C)C1(C)C)C	MOL007380	MD042	BSYZ	mudanpi	-6.644	1	FALSE	FALSE	0	55.417	4.397
O(C)c1cc(ccc1O)CC=C	MOL010254	MD050	BSYZ	mudanpi	-2.416	1	FALSE	FALSE	0	29.745	2.579
OC1CCC2(C(CCC3(C2CC=C2C4CC(CCC4(CCC23C)C(=O)[O-])(C)C)C)C1(C)C)C	MOL010255	MD051	BSYZ	mudanpi	-6.963	1	FALSE	FALSE	0	55.417	4.973
O(C)c1cc(O)c(cc1)C(=O)C	MOL010258	MD054	BSYZ	mudanpi	-1.536	2	FALSE	TRUE	0	47.046	1.311
O1c2c(C(=O)C(O)=C1c1cc(O)c(O)cc1)c(O)cc(O)c2	MOL010259	MD055	BSYZ	mudanpi	-2.633	4	FALSE	TRUE	1	130.308	1.63
C/1=C/C\C(=C/CC\C(=C/CC\1(C)C)\C)\C	MOL000024	NZ006	BSYZ	nvzhenzi	-5.699	0	FALSE	FALSE	1	0	5.035
OC\C=C(\CC\C=C(\C)/C)/C	MOL000123	NZ007	BSYZ	nvzhenzi	-2.314	1	FALSE	FALSE	0	20.815	2.934
C12CC(CC=C1C)C2(C)C	MOL000125	NZ008	BSYZ	nvzhenzi	-3.668	0	FALSE	FALSE	0	0	2.872
C12CC(CCC1=C)C2(C)C	MOL000126	NZ009	BSYZ	nvzhenzi	-3.715	0	FALSE	FALSE	0	0	2.926
O(C(=O)C)C1CC2CCC1(C)C2(C)C	MOL000196	NZ011	BSYZ	nvzhenzi	-3.437	1	FALSE	FALSE	0	26.23	2.354
OC(CC\C=C(\C)/C)(C=C)C	MOL000198	NZ012	BSYZ	nvzhenzi	-2.194	1	FALSE	FALSE	0	20.815	2.735
C1CC(=CCC1C(C)=C)C	MOL000234	NZ014	BSYZ	nvzhenzi	-3.844	0	FALSE	FALSE	0	0	3.502
OC1CC2CCC1(C)C2(C)C	MOL000244	NZ015	BSYZ	nvzhenzi	-2.373	1	FALSE	FALSE	0	20.815	1.975
O(C(=O)\C=C\c1ccccc1)C	MOL000249	NZ016	BSYZ	nvzhenzi	-2.559	1	FALSE	FALSE	0	26.23	2.153
O(C)c1cc(ccc1O)CC=C	MOL000254	NZ017	BSYZ	nvzhenzi	-2.416	1	FALSE	FALSE	0	29.745	2.579
OC1CCC2(C(CCC3(C2CC=C2C4CC(CCC4(CCC23C)C(=O)[O-])(C)C)C)C1(C)C)C	MOL000263	NZ018	BSYZ	nvzhenzi	-6.963	1	FALSE	FALSE	0	55.417	4.973
O1C(CO)C(O)C(O)C(O)C1OC1CC2=CCC3C4CCC(C(CCC(C(C)C)CC)C)C4(CCC3C2(CC1)C)C	MOL000357	NZ019	BSYZ	nvzhenzi	-5.55	4	FALSE	FALSE	2	101.122	6.337
O1C=C(C(=O)c2c1cc(O)cc2)c1ccc(O)cc1	MOL000390	NZ020	BSYZ	nvzhenzi	-3.036	2	FALSE	TRUE	0	67.861	2.382
O1C(C)C(O)C(O)C(O)C1O	MOL000424	NZ022	BSYZ	nvzhenzi	1.586	4	FALSE	TRUE	1	92.192	-1.626
OC1CCC2(C(CCC3(C2CC=C2C4C(C)C(CCC4(CCC23C)C(=O)[O-])C)C)C1(C)C)C	MOL000511	NZ023	BSYZ	nvzhenzi	-6.97	1	FALSE	FALSE	0	55.417	5.018
OC1(CCC(=CC1)C)C(C)C	MOL000608	NZ024	BSYZ	nvzhenzi	-2.489	1	FALSE	FALSE	0	20.815	2.55
OC\C=C(/CC\C=C(\C)/C)\C	MOL000700	NZ025	BSYZ	nvzhenzi	-2.314	1	FALSE	FALSE	0	20.815	2.934
OCCc1ccccc1	MOL001300	NZ027	BSYZ	nvzhenzi	-1.254	2	FALSE	FALSE	0	20.815	1.546
O1C(CO)C(O)C(O)C(O)C1OC(=O)C12C(C3=CCC4C(CCC5C(C)(C)C(O)CCC45C)(C)C3(CC1)C)CC(CC2)(C)C	MOL001654	NZ028	BSYZ	nvzhenzi	-5.758	4	FALSE	FALSE	2	139.238	4.517
OC1CCC2(C(CCC3(C2CC=C2C4CC(CCC4(CCC23C)C(=O)[O-])(C)C)C)C1(C)C)C	MOL001655	NZ029	BSYZ	nvzhenzi	-6.963	1	FALSE	FALSE	0	55.417	4.973
O(C(=O)C)C1CCC2(C(CCC3(C2CC=C2C4CC(CCC4(CCC23C)C(=O)[O-])(C)C)C)C1(C)C)C	MOL002001	NZ031	BSYZ	nvzhenzi	-7.559	1	FALSE	FALSE	0	60.832	5.352
C123C(C1)C(=CCC2(CCCC3(C)C)C)C	MOL002033	NZ032	BSYZ	nvzhenzi	-5.434	0	FALSE	FALSE	0	0	4.077
O1C(CO)C(O)C(O)C(O)C1Oc1ccc(cc1OC)\C=C\CO	MOL002649	NZ033	BSYZ	nvzhenzi	-0.491	4	FALSE	FALSE	1	130.867	-0.495
O(C)c1cc(ccc1O)\C=C\CO	MOL002650	NZ034	BSYZ	nvzhenzi	-1.108	2	FALSE	FALSE	0	50.561	1.434
O1C(CO)C(O)C(O)C(O)C1OC(\C=C\C1(O)C(CC(=O)C=C1C)(C)C)C	MOL002731	NZ036	BSYZ	nvzhenzi	-0.881	4	FALSE	FALSE	1	139.238	-0.357
Oc1ccc(cc1)CCO	MOL002930	NZ038	BSYZ	nvzhenzi	-0.693	2	FALSE	FALSE	0	41.631	1.304
O1C(CO)C(O)C(O)C(O)C1OCCc1ccc(O)cc1	MOL003341	NZ041	BSYZ	nvzhenzi	-0.088	4	FALSE	FALSE	1	121.937	-0.443
O=C(\C=C/C)C=1C(CC=CC=1C)(C)C	MOL003520	NZ043	BSYZ	nvzhenzi	-4.197	1	FALSE	FALSE	0	17.3	3.542
O1c2c(C(=O)C(O)C1c1cc(O)c(O)cc1)c(O)cc(O)c2	MOL004576	NZ044	BSYZ	nvzhenzi	-2.492	4	FALSE	TRUE	1	130.308	1.479
O(C(CC\C=C(\C)/C)(C=C)C)C(=O)C	MOL005151	NZ050	BSYZ	nvzhenzi	-3.236	1	FALSE	FALSE	0	26.23	3.114
O1C(CO)C(O)C(O)C(O)C1Oc1c(OC)cc(cc1OC)\C=C\CO	MOL005154	NZ053	BSYZ	nvzhenzi	-0.88	4	FALSE	FALSE	1	139.797	-0.512
OC1CCC2(C(CCC3(C2CC=C2C4CC(CCC4(CCC23C)C(=O)[O-])(C)C)C)C1(C)C)C	MOL005155	NZ054	BSYZ	nvzhenzi	-6.963	1	FALSE	FALSE	0	55.417	4.973
O(C)c1c(OC)c(OC)cc(OC)c1OC	MOL005157	NZ055	BSYZ	nvzhenzi	-2.422	2	FALSE	TRUE	0	44.65	1.748
O1C(CO)C(O)C(O)C(O)C1Oc1cc(ccc1O)CCO	MOL005158	NZ056	BSYZ	nvzhenzi	-0.174	4	FALSE	FALSE	2	142.753	-0.868
O(C(=O)C)C1CCC2(C(CCC3(C2CC=C2C4C(O)(C)C(CCC4(CCC23C)C(=O)[O-])C)C)C1(C)C)C	MOL005161	NZ059	BSYZ	nvzhenzi	-6.197	2	FALSE	FALSE	0	81.648	4.249
O1C(CO)C(O)C(O)C(O)C1Oc1c(OC)cc(cc1OC)CCCO	MOL005164	NZ062	BSYZ	nvzhenzi	-1.049	4	FALSE	FALSE	1	139.797	-0.202
O1C(CO)C(O)C(O)C(O)C1OC/1OC=C(C(OC)=O)C(CCC)\C\1=C\C	MOL005167	NZ065	BSYZ	nvzhenzi	-1.57	4	FALSE	FALSE	1	136.283	0.254
O1C=C(C(OC)=O)C(CCC)\C(=C/C)\C1O	MOL005168	NZ066	BSYZ	nvzhenzi	-2.312	2	FALSE	FALSE	0	55.976	2.001
O1C=C(C(OC)=O)C(CC(OCCc2cc(O)c(O)cc2)=O)\C(=C/C)\C1O	MOL005177	NZ075	BSYZ	nvzhenzi	-2.536	4	FALSE	FALSE	0	123.838	1.913
O1C=C(C(OC)=O)C(CC(OCC(OCC)c2cc(O)c(O)cc2)=O)\C(=C/C)\C1O	MOL005182	NZ080	BSYZ	nvzhenzi	-2.55	4	FALSE	FALSE	1	132.768	1.839
O(C(=O)\C=C/c1ccc(O)cc1)C1C(C2CCC3(C(CC=C4C5CC(CCC5(CCC34C)C(=O)[O-])(C)C)C2(CC1O)C)C)(C)C	MOL005183	NZ081	BSYZ	nvzhenzi	-6.825	4	FALSE	FALSE	2	102.463	6.275
O1C=C(C(OC)=O)C(CC(OCCc2ccc(O)cc2)=O)\C(=C\CO)\C1O	MOL005187	NZ085	BSYZ	nvzhenzi	-1.677	4	FALSE	FALSE	0	123.838	1.064
O(C(=O)C1CCC2(C(CCC3(C2CC=C2C4CC(CCC4(CCC23C)C(=O)[O-])(C)C)C)C1(C)C)C)C	MOL005191	NZ089	BSYZ	nvzhenzi	-7.691	1	FALSE	FALSE	0	60.832	5.485
O1CC2C(COC2c2c(OC)c(O)c(OC)cc2O)C1c1c(OC)c(O)c(OC)cc1O	MOL005195	NZ093	BSYZ	nvzhenzi	-3.511	4	FALSE	TRUE	1	136.842	1.667
O(C(=O)C)C1CCC2(C(CCC3(C2CC=C2C4C(C)C(CCC4(CCC23C)C(=O)[O-])C)C)C1(C)C)C	MOL005196	NZ094	BSYZ	nvzhenzi	-7.567	1	FALSE	FALSE	0	60.832	5.398
O(C(C(OCCCC)=O)C)C(=O)CCC	MOL005197	NZ095	BSYZ	nvzhenzi	-2.505	2	FALSE	FALSE	0	52.461	2.664
O1C(CO)C(O)C(O)C(O)C1OCCc1cc(O)c(O)cc1	MOL005198	NZ096	BSYZ	nvzhenzi	-0.296	4	FALSE	FALSE	2	142.753	-0.685
O1C=C(C(OC)=O)C(CC(OCCc2cc(O)c(O)cc2)=O)\C(=C\CO)\C1O	MOL005201	NZ099	BSYZ	nvzhenzi	-1.758	4	FALSE	FALSE	2	144.653	0.822
O1C=C(C(OC)=O)C(CC(OCCc2cc(O)c(O)cc2)=O)C(CC=O)C1O	MOL005203	NZ101	BSYZ	nvzhenzi	-1.538	4	FALSE	FALSE	1	141.139	0.71
O1C=C(C(OC)=O)C(CC(OCCc2cc(O)c(O)cc2)=O)C(CC)C1O	MOL005208	NZ106	BSYZ	nvzhenzi	-2.483	4	FALSE	FALSE	0	123.838	1.966
O1C2C3[NH+](CC2)CC=C3COC(=O)C(O)(C)C(OC(=O)C)(C)C(C)C1=O	MOL005213	NZ111	BSYZ	nvzhenzi	-1.368	4	FALSE	TRUE	1	102.712	-1.197
O(C(=O)c1ccccc1C(OCCCC)=O)CCCC	MOL010237	NZ117	BSYZ	nvzhenzi	-4.15	1	FALSE	FALSE	0	52.461	4.198
OC1(C2CC3(C(CCC3C)C2(C)C)CC1)C	MOL010238	NZ118	BSYZ	nvzhenzi	-4.022	1	FALSE	TRUE	0	20.815	3.157
O1c2c(C(=O)C(O)=C1c1cc(O)c(O)cc1)c(O)cc(O)c2	MOL010239	NZ119	BSYZ	nvzhenzi	-2.633	4	FALSE	TRUE	1	130.308	1.63
C/1=C/CC(CCC\C(=C/CC\1(C)C)\C)=C	MOL000029	RS001	BSYZ	renshen	-5.746	0	FALSE	FALSE	1	0	5.089
C=1/CCC(C2C(CC\C=1\C)C(C2)(C)C)=C	MOL000036	RS002	BSYZ	renshen	-5.688	0	FALSE	FALSE	1	0	4.753
C12C(CCC(C3C1C(CC3)C)=C)C2(C)C	MOL000066	RS003	BSYZ	renshen	-5.463	0	FALSE	FALSE	0	0	4.222
C12C(CCC(C3C1=C(CC3)C)C)C2(C)C	MOL000935	RS006	BSYZ	renshen	-5.585	0	FALSE	TRUE	0	0	4.363
OC1(C2C(C=C(CC2)C)C(CC1)C(C)C)C	MOL000942	RS007	BSYZ	renshen	-4.139	1	FALSE	FALSE	0	20.815	3.778
C1CC(=CCC1C(CC\C=C(\C)/C)=C)C	MOL000968	RS008	BSYZ	renshen	-5.496	0	FALSE	FALSE	1	0	5.329
OCCCCCCCCCCCC	MOL001218	RS010	BSYZ	renshen	-3.221	0	FALSE	FALSE	0	20.815	4.62
O(C(=O)CCCCCCCCCCCCC)C	MOL001392	RS012	BSYZ	renshen	-4.702	0	FALSE	FALSE	0	26.23	5.706
O(C(=O)CCCCCCC\C=C/C\C=C/CCCCC)C	MOL001641	RS013	BSYZ	renshen	-5.336	0	FALSE	FALSE	1	26.23	6.641
OC(C=C)(C\C=C\C(O)(C)C)C	MOL001706	RS014	BSYZ	renshen	-0.634	2	FALSE	FALSE	0	41.631	1.324
O(C(=O)CCCCCCC\C=C\CCCCCC)C	MOL001818	RS017	BSYZ	renshen	-5.038	0	FALSE	FALSE	1	26.23	6.174
O(C(=O)CCCCCCCCCCCCCC)C	MOL001819	RS018	BSYZ	renshen	-5.021	0	FALSE	FALSE	1	26.23	6.162
O(c1cc(ccc1O)CC1[NH+](CCc2c1cc(OC)c(OC)c2)C)c1ccc(cc1)CC1[NH+](CCc2c1cc(OC)c(OC)c2)C	MOL001965	RS020	BSYZ	renshen	-3.932	2	FALSE	TRUE	0	71.874	4.124
C=1/C2C(CC\C(=C/CC\C=1\C)\C)C2(C)C	MOL002121	RS021	BSYZ	renshen	-5.636	0	FALSE	FALSE	1	0	4.699
O1C(C2C(=CCCC2)C1=O)CCCC	MOL002136	RS022	BSYZ	renshen	-3.992	1	FALSE	FALSE	0	26.23	3.373
C(CCCC)CCC	MOL002137	RS023	BSYZ	renshen	-3.485	0	FALSE	FALSE	0	0	4.021
C12CC(CCC(=C1CCC2C)C)C(C)=C	MOL002526	RS028	BSYZ	renshen	-5.76	0	FALSE	FALSE	1	0	4.993
O1C2C(c3c1cc1OCOc1c3)COc1cc(O)ccc12	MOL003648	RS031	BSYZ	renshen	-4.14	2	FALSE	TRUE	0	56.535	2.467
Oc1ccccc1C\N=C/c1ccccc1O	MOL004100	RS034	BSYZ	renshen	-2.753	2	FALSE	TRUE	0	52.954	2.949
C12C(CCC(C1)=C)C(CCC2C(C)C)=C	MOL004174	RS035	BSYZ	renshen	-5.637	0	FALSE	TRUE	1	0	4.852
C=1C(C(C)=C)C(CCC=1C(C)C)(C=C)C	MOL004237	RS036	BSYZ	renshen	-5.248	0	FALSE	TRUE	1	0	4.734
O1C2CC(\C=C/C\C(=C/CCC12C)\C)(C)C	MOL004275	RS037	BSYZ	renshen	-4.955	0	FALSE	FALSE	0	8.93	3.801
O1C(C2C3C(CCCC13C)(CCC2)C)(C)C	MOL005269	RS040	BSYZ	renshen	-4.965	0	FALSE	TRUE	0	8.93	3.466
O(C(=O)C)CCCCCCCCCCCCC=C	MOL005272	RS043	BSYZ	renshen	-4.455	0	FALSE	FALSE	0	26.23	5.521
OC1CCC2(C(C1(C)C)C(=O)C=C1C2CCC2C3(C(CCC2(C1)C)C(C)(C)C(O)CC3)C)C	MOL005273	RS044	BSYZ	renshen	-6.943	1	FALSE	FALSE	0	58.931	5.661
C(CC)(C)(C)C	MOL005274	RS045	BSYZ	renshen	-2.655	1	FALSE	TRUE	1	0	2.654
C(C(CCCCCC)C)(C(C)C)C	MOL005275	RS046	BSYZ	renshen	-5.229	0	FALSE	FALSE	1	0	5.689
C(C(C)C)(CCCCC(CC)C)C	MOL005276	RS047	BSYZ	renshen	-5.223	0	FALSE	FALSE	1	0	5.689
C(CCCCCCCCCCC)(C)C	MOL005278	RS049	BSYZ	renshen	-5.628	0	FALSE	FALSE	2	0	6.554
OC1CCC2(C(C1(C)C)C(O)CC1(C2CC(O)C2C1(CCC2C(O)(CC\C=C(\C)/C)C)C)C)C	MOL005280	RS051	BSYZ	renshen	-4.532	2	FALSE	FALSE	0	83.262	4.62
OC1CCC2(C(C1(C)C)C(O)CC1(C2CC(O)C2C1(CCC2C(O)(CC\C=C(\C)/C)C)C)C)C	MOL005282	RS053	BSYZ	renshen	-4.532	2	FALSE	FALSE	0	83.262	4.62
OC1CCC2(C(C1(C)C)C(O)CC1(C2CC(O)C2C1(CCC2C(O)(CC\C=C(\C)/C)C)C)C)C	MOL005284	RS055	BSYZ	renshen	-4.532	2	FALSE	FALSE	0	83.262	4.62
OC1CCC2(C(CCC3(C2CC(O)C2C3(CCC2C(O)(CC\C=C(\C)/C)C)C)C)C1(C)C)C	MOL005285	RS056	BSYZ	renshen	-5.769	1	FALSE	FALSE	1	62.446	5.789
OC1CCC2(C(CCC3(C2CC(O)C2C3(CCC2C(O)(CC\C=C(\C)/C)C)C)C)C1(C)C)C	MOL005288	RS059	BSYZ	renshen	-5.769	1	FALSE	FALSE	1	62.446	5.789
C(C(CC)C)(CCC)C	MOL005289	RS060	BSYZ	renshen	-3.795	0	FALSE	TRUE	0	0	4.068
OC1CCC2(C(CCC3(C2CC=C2C4CC(CCC4(CCC23C)C(=O)[O-])(C)C)C)C1(C=O)C)C	MOL005292	RS063	BSYZ	renshen	-6.2	2	FALSE	FALSE	0	72.717	4.138
C(CCCC)(CC)(CC)C	MOL005293	RS064	BSYZ	renshen	-4.177	0	FALSE	TRUE	1	0	4.479
C(CCCC)(CC)C	MOL005294	RS065	BSYZ	renshen	-3.451	0	FALSE	FALSE	0	0	3.816
C(CCCCCCCC)(CC)C	MOL005295	RS066	BSYZ	renshen	-4.927	0	FALSE	FALSE	1	0	5.641
C(CCCCCCCC)(CCC)C	MOL005296	RS067	BSYZ	renshen	-5.286	0	FALSE	FALSE	1	0	6.097
C(CC(C)C)(CCCC)CCCC	MOL005297	RS068	BSYZ	renshen	-5.272	0	FALSE	FALSE	1	0	5.893
OC1CCC2(C(CCC3(C2CC(O)C2C3(CCC2C(O)(CC\C=C(\C)/C)C)C)C)C1(C)C)C	MOL005301	RS072	BSYZ	renshen	-5.769	1	FALSE	FALSE	1	62.446	5.789
C(CCC#CCCCCCC)CCC	MOL005303	RS074	BSYZ	renshen	-5.475	0	FALSE	TRUE	2	0	6.436
O(C(OCC)C)CC	MOL005306	RS077	BSYZ	renshen	-0.799	2	FALSE	TRUE	1	17.86	0.777
OC1CCC2(C(CCC3(C2CC=C2C4CC(CCC4(CCC23C)C(=O)[O-])(C)C)C)C1(C)C)C	MOL005310	RS081	BSYZ	renshen	-6.963	1	FALSE	FALSE	0	55.417	4.973
O=CCC(CC\C=C(\C)/C)C	MOL005315	RS086	BSYZ	renshen	-2.916	1	FALSE	FALSE	0	17.3	3.018
Oc1cc(Nc2cc(O)ccc2C(=O)[O-])c(cc1)C(=O)[O-]	MOL005318	RS089	BSYZ	renshen	-0.772	4	FALSE	TRUE	1	123.644	-0.793
O(C(=O)c1ccccc1C(OC(C)(C)C)=O)C(C)(C)C	MOL005319	RS090	BSYZ	renshen	-4.154	1	FALSE	TRUE	0	52.461	3.403
O1c2c(C=3Oc4c(cccc4)C(=O)C=3C1=O)cccc2	MOL005321	RS092	BSYZ	renshen	-4.478	2	FALSE	TRUE	0	52.461	2.698
C12C\C(\CCC1(CCCC2=C)C)=C(/C)\C	MOL005322	RS093	BSYZ	renshen	-5.859	0	FALSE	FALSE	1	0	4.947
O1C2C3C(CCC3(C)C3(C(C2)C2(C(CC3)C(C)(C)C(O)(CC2)C)C)C)C(O)CC1\C=C(\C)/C	MOL005324	RS095	BSYZ	renshen	-6.545	1	FALSE	FALSE	0	50.561	5.33
OC1CCC2(C(CCC3(C2CC(O)C2C3(CCC2C(O)(CC\C=C(\C)/C)C)C)C)C1(C)C)C	MOL005327	RS098	BSYZ	renshen	-5.769	1	FALSE	FALSE	1	62.446	5.789
OC1CCC2(C(CCC3(C2CC(O)C2C3(CCC2C(O)(CC\C=C(\C)/C)C)C)C)C1(C)C)C	MOL005332	RS103	BSYZ	renshen	-5.769	1	FALSE	FALSE	1	62.446	5.789
OC1CCC2(C(CCC3(C2CC(O)C2C3(CCC2C(O)(CC\C=C(\C)/C)C)C)C)C1(C)C)C	MOL005334	RS105	BSYZ	renshen	-5.769	1	FALSE	FALSE	1	62.446	5.789
OC1CCC2(C(C1(C)C)C(O)CC1(C2CC(O)C2C1(CCC2C(O)(CC\C=C(\C)/C)C)C)C)C	MOL005340	RS110	BSYZ	renshen	-4.532	2	FALSE	FALSE	0	83.262	4.62
OC1CCC2(C(CCC3(C2CC(O)C2C3(CCC2C(O)(CC\C=C(\C)/C)C)C)C)C1(C)C)C	MOL005343	RS113	BSYZ	renshen	-5.769	1	FALSE	FALSE	1	62.446	5.789
O1C(CO)C(O)C(O)C(O)C1OC1CCC2(C(CCC3(C2CC(O)C2C3(CCC2C(O)(CC\C=C(\C)/C)C)C)C)C1(C)C)C	MOL005344	RS114	BSYZ	renshen	-4.334	4	FALSE	FALSE	2	142.753	4.042
O1C(CO)C(O)C(O)C(O)C1OC1CCC2(C(CCC3(C2CC(O)C2C3(CCC2/C(=C\C\C=C(\C)/C)/C)C)C)C1(C)C)C	MOL005345	RS115	BSYZ	renshen	-5.019	4	FALSE	FALSE	2	121.937	5.008
OC1CCC2(C(CCC3(C2CC(O)C2C3(CCC2/C(=C\C\C=C(\C)/C)/C)C)C)C1(C)C)C	MOL005346	RS116	BSYZ	renshen	-7.046	4	FALSE	FALSE	2	41.631	6.755
O1C(CO)C(O)C(O)C(O)C1OC1C2C(C)(C)C(O)CCC2(C2CC(O)C3C(CCC3/C(=C\C\C=C(\C)/C)/C)(C)C2(C1)C)C	MOL005347	RS117	BSYZ	renshen	-4.498	4	FALSE	FALSE	2	142.753	3.839
OC1CCC2(C(C1(C)C)C(O)CC1(C2CC(O)C2C1(CCC2/C(=C\C\C=C(\C)/C)/C)C)C)C	MOL005348	RS118	BSYZ	renshen	-5.644	1	FALSE	FALSE	0	62.446	5.586
O1C(CCCCCC=C)C1CC#CC#CC(O)C=C	MOL005351	RS121	BSYZ	renshen	-3.386	0	FALSE	FALSE	0	29.745	4.297
ClC(C(O)CC#CC#CC(O)C=C)CCCCCC=C	MOL005352	RS122	BSYZ	renshen	-3.148	1	FALSE	FALSE	0	41.631	4.735
OC(C(O)CC#CC#CC(O)C=C)CCCCCC=C	MOL005353	RS123	BSYZ	renshen	-1.595	2	FALSE	FALSE	0	62.446	3.53
O1C(CCCCCCC)C1CC#CC#CC(O)CC	MOL005354	RS124	BSYZ	renshen	-3.944	0	FALSE	FALSE	0	29.745	4.943
O1C(CCCCCCC)C1CC#CC#CC(=O)C=C	MOL005355	RS125	BSYZ	renshen	-4.627	0	FALSE	FALSE	0	26.23	5.075
O1c2c(C=CC1(C)C)c1[nH]c3c(c1cc2C)cccc3	MOL005356	RS126	BSYZ	renshen	-6.687	0	FALSE	TRUE	0	23.985	4.596
O1C=2C(OC1)=CC=1C(c3c(cc(OC)c(OC)c3OC)C(OC(=O)\C(=C/C)\C)C(O)(C)C(C=1)C)C=2OC	MOL005357	RS127	BSYZ	renshen	-4.783	4	FALSE	TRUE	0	100.626	3.289
OC1CCC2(C(CCC3(C2CC(O)C2C3(CCC2C(O)(CC\C=C(\C)/C)C)C)C)C1(C)C)C	MOL005362	RS132	BSYZ	renshen	-5.769	1	FALSE	FALSE	1	62.446	5.789
OC1CCC2(C(CCC3(C2CC(O)C2C3(CCC2C(O)(CC\C=C(\C)/C)C)C)C)C1(C)C)C	MOL005364	RS134	BSYZ	renshen	-5.769	1	FALSE	FALSE	1	62.446	5.789
O1\C(\C=CC12OC=CC2O)=C\C#CC#CC	MOL005369	RS139	BSYZ	renshen	-2.369	2	FALSE	TRUE	0	38.675	1.832
O=C(N(C)C)CCCCCCCCC	MOL005370	RS140	BSYZ	renshen	-3.063	1	FALSE	FALSE	0	20.653	3.44
OC(CC(O)CCC)CCCCC	MOL005371	RS141	BSYZ	renshen	-1.395	1	FALSE	FALSE	0	41.631	2.792
OC1CCC2(C(C1(C)C)C(O)CC1(C2CC(O)C2C1(CCC2C(O)(CC\C=C(\C)/C)C)C)C)C	MOL005373	RS143	BSYZ	renshen	-4.532	2	FALSE	FALSE	0	83.262	4.62
O1C(CCCC1(C)C)(C)C1C2C(CC1)(C)C1(C(CC2O)C2(C(CC1)C(C)(C)C(O)CC2)C)C	MOL005376	RS146	BSYZ	renshen	-6.656	0	FALSE	FALSE	0	50.561	5.454
OC(C(O)CC#CC#CC(O)C=C)CCCCCCC	MOL005378	RS147	BSYZ	renshen	-1.934	1	FALSE	FALSE	0	62.446	3.921
O1c2ccc(cc2)C(O)CNC(=O)C(NC(=O)C(NC(=O)C([NH+](C)C)C(CC)C)C1C(C)C)Cc1ccccc1	MOL005380	RS149	BSYZ	renshen	-3.288	4	FALSE	FALSE	0	123.282	1.993
O=Cc1[nH]ccc1	MOL005381	RS150	BSYZ	renshen	-1.179	2	FALSE	FALSE	0	32.355	0.974
O(C)c1cc(C)c(C(Oc2cc(C)c(C(=O)[O-])c(O)c2)=O)c(O)c1C	MOL005382	RS151	BSYZ	renshen	-3.358	4	FALSE	TRUE	0	111.393	2.375
O1CC(Cc2cc(OC)c(OC)cc2)\C(=C\c2cc3OCOc3cc2)\C1=O	MOL005384	RS153	BSYZ	renshen	-4.953	1	FALSE	TRUE	0	61.951	3.731
C(CCC(CC)C)(CCCCC)C	MOL005388	RS156	BSYZ	renshen	-5.259	0	FALSE	FALSE	1	0	5.893
O1c2c(C(C)=C(C)C1=O)c(O)c(C\C=C(\C)/C)c(O)c2C(=O)C/1=CCCC(C)\C\1=C(/O)\CC	MOL005392	RS160	BSYZ	renshen	-6.689	4	FALSE	TRUE	2	105.978	6.485
OC\C(=C/CCC1(C2CC(CC2)C1=C)C)\C	MOL005394	RS161	BSYZ	renshen	-3.745	1	FALSE	FALSE	0	20.815	3.662
O1C23C1CC(O)(CCC2(CCCC3(C)C)C)C	MOL005396	RS162	BSYZ	renshen	-3.729	1	FALSE	TRUE	0	29.745	2.599
O1C(CO)C(O)C(O)C(O)C1OC1CC2=CCC3C4CCC(C(CCC(C(C)C)CC)C)C4(CCC3C2(CC1)C)C	MOL005398	RS164	BSYZ	renshen	-5.55	4	FALSE	FALSE	2	101.122	6.337
OC1CCC2(C(CC(C3C2CC(O)C2C3(CCC2/C(=C/C\C=C(\C)/C)/C)C)C)C1(C)C)C	MOL005401	RS167	BSYZ	renshen	-7.034	4	FALSE	FALSE	2	41.631	6.801
O1C(Cc2ccc(cc2)C(O)C)C(O)C(O)C(O)C1CO	MOL005404	RS170	BSYZ	renshen	0.221	4	FALSE	FALSE	0	113.007	-0.468
O1C(CO)C(O)C(O)C(O)C1Oc1cc2OCC3C(Oc4c3cc3OCOc3c4)c2cc1	MOL006651	RS171	BSYZ	renshen	-3.071	4	FALSE	TRUE	1	136.842	0.537
O1C(CCCC1(C)C)(C)C1C2C(CC1)(C)C1(C(CC2O)C2(C(C(C)(C)C(O)CC2)C(O)C1)C)C	MOL007500	RS172	BSYZ	renshen	-5.334	1	FALSE	FALSE	0	71.376	4.285
O(C(=O)c1cccnc1)C1CC2C(O)(CC=C3CC(O)CCC23C)C2(O)CCC(C(=O)C)C12C	MOL010265	RS178	BSYZ	renshen	-3.09	4	FALSE	FALSE	0	117.239	1.455
OC1CCC2(C(CCC3(C2CC=C2C4CC(CCC4(CCC23C)C(=O)[O-])(C)C)C)C1(C)C)C	MOL010266	RS179	BSYZ	renshen	-6.963	1	FALSE	FALSE	0	55.417	4.973
C1C(C(C)=C)C(CCC1C(C)=C)(C=C)C	MOL011401	RS181	BSYZ	renshen	-5.295	0	FALSE	FALSE	1	0	4.788
C12CC(CCC1(CCCC2=C)C)C(C)=C	MOL011402	RS182	BSYZ	renshen	-5.641	0	FALSE	FALSE	1	0	4.807
O1C(CO)C(O)C(O)C(O)C1OC1CC2=CCC3C4CCC(C(\C=C\C(C(C)C)CC)C)C4(CCC3C2(CC1)C)C	MOL011403	RS183	BSYZ	renshen	-5.258	4	FALSE	FALSE	2	101.122	5.892
O(C(=O)c1ccccc1C(OCCCC)=O)CCCC	MOL011404	RS184	BSYZ	renshen	-4.15	1	FALSE	FALSE	0	52.461	4.198
O(C)c1cc(O)c(cc1)C(=O)C	MOL011408	RS188	BSYZ	renshen	-1.536	2	FALSE	TRUE	0	47.046	1.311
O(C(=O)CCCCCCCCCCCCCCC)C	MOL011409	RS189	BSYZ	renshen	-5.331	0	FALSE	FALSE	1	26.23	6.618
C(CCCCCCC)CCCCCC	MOL011410	RS190	BSYZ	renshen	-5.661	0	FALSE	FALSE	2	0	6.758
OC1CC2CCC1(C)C2(C)C	MOL000018	SC001	BSYZ	shechuangzi	-2.373	1	FALSE	FALSE	0	20.815	1.975
C12CC(CC1)C(=C)C2(C)C	MOL000019	SC002	BSYZ	shechuangzi	-3.717	0	FALSE	FALSE	0	0	2.926
C1CC(=CCC1C(C)=C)C	MOL000023	SC003	BSYZ	shechuangzi	-3.844	0	FALSE	FALSE	0	0	3.502
c1cc(ccc1C(CC\C=C(\C)/C)C)C	MOL000027	SC004	BSYZ	shechuangzi	-5.503	0	FALSE	FALSE	1	0	5.336
C12CC(CCC1(CCCC2=C)C)C(C)=C	MOL000035	SC005	BSYZ	shechuangzi	-5.641	0	FALSE	FALSE	1	0	4.807
O=CCCCCCCCC	MOL000116	SC006	BSYZ	shechuangzi	-2.737	1	FALSE	FALSE	0	17.3	3.221
c1cc(ccc1C(C)C)C	MOL000117	SC007	BSYZ	shechuangzi	-3.851	0	FALSE	TRUE	0	0	3.51
OC(C)(C)C1CCC(=CC1)C	MOL000118	SC008	BSYZ	shechuangzi	-2.384	1	FALSE	FALSE	0	20.815	2.415
O(C(=O)C)C\C=C(\CC\C=C(\C)/C)/C	MOL000128	SC009	BSYZ	shechuangzi	-3.292	1	FALSE	FALSE	0	26.23	3.313
O=C1CC2CCC1(C)C2(C)C	MOL000130	SC010	BSYZ	shechuangzi	-3.142	1	FALSE	FALSE	0	17.3	2.075
C1CC(=CCC12C(CCCC2=C)(C)C)C	MOL000162	SC011	BSYZ	shechuangzi	-5.702	0	FALSE	FALSE	1	0	4.707
C=1/CCC(C2C(CC\C=1\C)C(C2)(C)C)=C	MOL000193	SC012	BSYZ	shechuangzi	-5.688	0	FALSE	FALSE	1	0	4.753
C(=C\CCC(C=C)=C)(/C)\C	MOL000197	SC013	BSYZ	shechuangzi	-3.529	0	FALSE	FALSE	0	0	3.687
C1C=C(CC=C1C(C)C)C	MOL000202	SC014	BSYZ	shechuangzi	-3.797	0	FALSE	TRUE	0	0	3.448
C1C\C(\CC=C1C)=C(/C)\C	MOL000264	SC015	BSYZ	shechuangzi	-4.062	0	FALSE	FALSE	0	0	3.643
O1C2CCC(C3C(CCC12C)C(C3)(C)C)=C	MOL000474	SC016	BSYZ	shechuangzi	-4.943	0	FALSE	TRUE	0	8.93	3.519
C(=C\CCC(C=C)=C)(/CC\C=C(\C)/C)\C	MOL000479	SC017	BSYZ	shechuangzi	-5.166	0	FALSE	FALSE	1	0	5.514
O(C(=O)C)C\C=C(/CC\C=C(\C)/C)\C	MOL000597	SC018	BSYZ	shechuangzi	-3.292	1	FALSE	FALSE	0	26.23	3.313
c1cc(ccc1C(C)=C)C	MOL000607	SC019	BSYZ	shechuangzi	-3.68	0	FALSE	FALSE	0	0	3.314
C12C3C(CCC3=C)C1(CCC2C(C)C)C	MOL000611	SC020	BSYZ	shechuangzi	-5.364	0	FALSE	FALSE	0	0	4.222
C12CC3(C(CCC3C)C1(C)C)CC=C2C	MOL000612	SC021	BSYZ	shechuangzi	-5.43	0	FALSE	FALSE	0	0	4.123
O1c2c(C=CC1=O)ccc(OC)c2C\C=C(\C)/C	MOL000614	SC022	BSYZ	shechuangzi	-4.619	1	FALSE	TRUE	0	35.16	3.74
c1ccccc1C=C	MOL000704	SC024	BSYZ	shechuangzi	-2.624	1	FALSE	FALSE	1	0	2.381
O=C\C=C\CCCC	MOL000707	SC025	BSYZ	shechuangzi	-2.066	1	FALSE	FALSE	0	17.3	2.286
O=C\C=C\C=C\CCCCC	MOL000723	SC026	BSYZ	shechuangzi	-2.885	1	FALSE	FALSE	0	17.3	3.21
C1C(C(C)=C)C(CCC1C(C)=C)(C=C)C	MOL000908	SC028	BSYZ	shechuangzi	-5.295	0	FALSE	FALSE	1	0	4.788
C12CC3C(C1)C3(C)C2(C)C	MOL000913	SC029	BSYZ	shechuangzi	-3.44	1	FALSE	FALSE	1	0	2.296
C=1/C/C(/CC\C(=C/CC\C=1\C)\C)=C(/C)\C	MOL000936	SC031	BSYZ	shechuangzi	-6.031	0	FALSE	FALSE	1	0	5.469
C12C(CCC(=C1)C)C(=CCC2C(C)C)C	MOL001123	SC032	BSYZ	shechuangzi	-5.543	0	FALSE	FALSE	1	0	4.744
C12C(CCC(=C1)C)C(CCC2C(C)C)=C	MOL001180	SC033	BSYZ	shechuangzi	-5.59	0	FALSE	FALSE	1	0	4.798
C=1/CCC(C2C(CC\C=1\C)C(C2)(C)C)=C	MOL001556	SC036	BSYZ	shechuangzi	-5.688	0	FALSE	FALSE	1	0	4.753
O=CCCCCCCCCCCC	MOL001644	SC037	BSYZ	shechuangzi	-3.818	0	FALSE	FALSE	0	17.3	4.59
OCC=1CCC(CC=1)C(C)=C	MOL001694	SC038	BSYZ	shechuangzi	-2.231	1	FALSE	FALSE	0	20.815	2.412
O1c2c(C=CC1=O)cc1c(occ1)c2OC\C=C(\C)/C	MOL001941	SC040	BSYZ	shechuangzi	-4.992	1	FALSE	TRUE	0	47.715	3.652
O1c2c(C=CC1=O)c(OC)c1c(occ1)c2	MOL001945	SC041	BSYZ	shechuangzi	-3.694	2	FALSE	TRUE	0	47.715	2.187
O1c2c(C=CC1=O)cc1c(occ1)c2OC	MOL001953	SC042	BSYZ	shechuangzi	-3.695	2	FALSE	TRUE	0	47.715	2.187
O1c2c(C=CC1=O)cc1c(occ1)c2O	MOL001954	SC043	BSYZ	shechuangzi	-3.058	2	FALSE	TRUE	0	59.6	1.961
C123C(C1C(=CC2)C)C(CCC3C)C(C)C	MOL002085	SC044	BSYZ	shechuangzi	-5.316	0	FALSE	FALSE	0	0	4.169
O1C(C2C(C=CCC2)C1=O)CCCC	MOL002127	SC045	BSYZ	shechuangzi	-3.638	1	FALSE	FALSE	0	26.23	2.968
C(CCCCC)CCCCC	MOL002378	SC047	BSYZ	shechuangzi	-4.597	0	FALSE	FALSE	1	0	5.389
OC1C(C2CC1(CC2)C)(C)C	MOL002458	SC048	BSYZ	shechuangzi	-2.481	1	FALSE	FALSE	0	20.815	2.11
C12C3C(CC=C1C)C2(CCC3C(C)C)C	MOL002502	SC049	BSYZ	shechuangzi	-5.318	0	FALSE	FALSE	0	0	4.169
OC(CC\C=C(/CC\C=C(\C)/C)\C)(C=C)C	MOL002504	SC050	BSYZ	shechuangzi	-3.799	0	FALSE	FALSE	0	20.815	4.562
O1c2c(CC1C(OC(=O)\C(=C/C)\C)(C)C)c1OC(=O)C=Cc1cc2	MOL002905	SC053	BSYZ	shechuangzi	-5.243	1	FALSE	TRUE	0	61.391	3.955
C12C3C(CC=C1C)C2(CCCC3(C)C)C	MOL003541	SC054	BSYZ	shechuangzi	-5.428	0	FALSE	FALSE	0	0	4.123
OC\C=C(\C)/C	MOL003582	SC057	BSYZ	shechuangzi	-0.608	2	FALSE	FALSE	0	20.815	1.107
O(CC=1CCC(CC=1)C(C)=C)C(=O)C	MOL003583	SC058	BSYZ	shechuangzi	-3.231	1	FALSE	FALSE	0	26.23	2.791
O1c2c(C=CC1(C)C)c(OC)c1C=CC(Oc1c2)=O	MOL003584	SC059	BSYZ	shechuangzi	-4.213	2	FALSE	TRUE	0	44.091	2.67
O1c2c(ccc(OC)c2)C(=CC1=O)C	MOL003585	SC060	BSYZ	shechuangzi	-3.323	1	FALSE	TRUE	0	35.16	2.329
O1c2c(C=CC1=O)ccc(OC)c2C=O	MOL003586	SC061	BSYZ	shechuangzi	-2.692	2	FALSE	FALSE	0	52.461	1.642
C1CC(=CCC12C(CCC2C)C(C)=C)C	MOL003587	SC062	BSYZ	shechuangzi	-5.597	0	FALSE	FALSE	1	0	4.753
O1c2c(C=CC1=O)c(c1c(occ1)c2O)C\C=C(\C)/C	MOL003588	SC063	BSYZ	shechuangzi	-4.815	1	FALSE	TRUE	0	59.6	3.818
O1c2c(C=CC1=O)ccc1occc12	MOL003590	SC065	BSYZ	shechuangzi	-3.646	2	FALSE	TRUE	0	38.785	2.203
O1c2c(c3OC(=O)C=Cc3cc2)C(OC(=O)\C(=C\C)\C)C1C(OC(=O)\C(=C/C)\C)(C)C	MOL003591	SC066	BSYZ	shechuangzi	-6.109	4	FALSE	TRUE	1	87.622	5.048
O1c2c(C=CC1=O)ccc(OC)c2CC(O)C(C)=C	MOL003592	SC067	BSYZ	shechuangzi	-3.272	2	FALSE	TRUE	0	55.976	2.692
O1c2c(C=CC1=O)ccc1oc(cc12)C(=O)C	MOL003593	SC068	BSYZ	shechuangzi	-3.786	2	FALSE	TRUE	0	56.085	2.234
O(C(=O)C)C1CC(CC=C1C)C(C)=C	MOL003594	SC069	BSYZ	shechuangzi	-3.381	1	FALSE	FALSE	0	26.23	2.779
OC1(CCC(C=C1)C(C)=C)C	MOL003595	SC070	BSYZ	shechuangzi	-2.166	1	FALSE	FALSE	0	20.815	2.159
O1c2c(CC1C(OC(=O)C(C)C)(C)C)c1OC(=O)C=Cc1cc2	MOL003597	SC072	BSYZ	shechuangzi	-4.87	2	FALSE	TRUE	0	61.391	3.538
O1c2c(C=CC1=O)ccc(OC)c2Cc1c2c(OC(=O)C=C2)c(O)c2occc12	MOL003598	SC073	BSYZ	shechuangzi	-5.711	4	FALSE	TRUE	0	94.761	3.989
O1c2c(C=CC1=O)ccc(OC)c2/C(=C\c1c2OC(=O)C=Cc2ccc1OC)/C=O	MOL003605	SC080	BSYZ	shechuangzi	-5.007	2	FALSE	TRUE	0	87.622	3.535
O1c2c(c3OC(=O)C=Cc3cc2)C(OC(=O)C(C)C)C1C(OC(=O)\C(=C/C)\C)(C)C	MOL003607	SC082	BSYZ	shechuangzi	-5.763	4	FALSE	TRUE	0	87.622	4.631
O1c2c(CC1C(OC(=O)C)(C)C)c1OC(=O)C=Cc1cc2	MOL003608	SC083	BSYZ	shechuangzi	-3.893	2	FALSE	FALSE	0	61.391	2.409
O1c2c(CC1C(O)(C)C)c1OC(=O)C=Cc1cc2	MOL003609	SC084	BSYZ	shechuangzi	-3.165	2	FALSE	TRUE	0	55.976	2.029
C12C3CC(CC13C)C2(C)C	MOL003611	SC086	BSYZ	shechuangzi	-3.439	1	FALSE	FALSE	1	0	2.296
O1c2c(c3OC(=O)C=Cc3cc2)C(OC(=O)\C(=C/C)\C)C1C(OC(=O)C)(C)C	MOL003612	SC087	BSYZ	shechuangzi	-4.856	2	FALSE	FALSE	0	87.622	3.502
o1cccc1C	MOL003613	SC088	BSYZ	shechuangzi	-1.421	2	FALSE	TRUE	1	12.554	1.079
O(C(=O)C)C1C(C2CC1(CC2)C)(C)C	MOL003614	SC089	BSYZ	shechuangzi	-3.557	1	FALSE	FALSE	0	26.23	2.489
O1CCCCC1OC(CCC\C=C\CO)C	MOL003615	SC090	BSYZ	shechuangzi	-2.061	2	FALSE	FALSE	0	38.675	2.317
Oc1c2c(C(=O)C=C(C(OC(=O)C(C)C)C\C=C(\C)/C)C2=O)c(O)cc1	MOL003616	SC091	BSYZ	shechuangzi	-4.449	4	FALSE	FALSE	0	102.463	3.953
O1c2c(C=CC1=O)cc1c(occ1)c2OCC(O)C(C)=C	MOL003617	SC092	BSYZ	shechuangzi	-3.818	2	FALSE	TRUE	0	68.53	2.739
O=C1CC2CC(C1C)C2(C)C	MOL003618	SC093	BSYZ	shechuangzi	-2.947	1	FALSE	FALSE	0	17.3	1.91
Oc1c2c(C(=O)C=C(C(OC(=O)CC(C)C)C\C=C(\C)/C)C2=O)c(O)cc1	MOL003619	SC094	BSYZ	shechuangzi	-4.554	4	FALSE	FALSE	1	102.463	4.198
OC1CCC2(C(CCC3(C2CC=C2C4C(C)C(CCC4(CCC23C(=O)[O-])COC(=O)\C=C/c2ccc(O)cc2)C)C)C1(C)C)C	MOL003620	SC095	BSYZ	shechuangzi	-6.738	4	FALSE	FALSE	2	102.463	6.197
O(C(=O)\C=C(\CC\C=C(\C)/C)/C)C	MOL003622	SC097	BSYZ	shechuangzi	-3.413	1	FALSE	FALSE	0	26.23	3.394
O=C\C=C\CCCCCCCCCC	MOL003623	SC098	BSYZ	shechuangzi	-4.241	0	FALSE	FALSE	0	17.3	5.023
O1c2c(CC1C(OC(=O)CC(C)C)(C)C)c1OC(=O)C=Cc1cc2	MOL003624	SC099	BSYZ	shechuangzi	-4.989	1	FALSE	FALSE	0	61.391	3.783
O1c2c(C=CC1=O)ccc1oc(cc12)C(C)=C	MOL003625	SC100	BSYZ	shechuangzi	-4.924	1	FALSE	TRUE	0	38.785	3.492
O1c2cc(O)c(cc2C=CC1=O)C\C=C(\CC\C=C(\C)/C)/C	MOL003626	SC101	BSYZ	shechuangzi	-5.389	0	FALSE	FALSE	0	47.046	5.34
C12CC(CC=C1C)C2(C)C	MOL010240	SC102	BSYZ	shechuangzi	-3.668	0	FALSE	FALSE	0	0	2.872
C12CC(CCC1=C)C2(C)C	MOL010241	SC103	BSYZ	shechuangzi	-3.715	0	FALSE	FALSE	0	0	2.926
O=C([O-])CCCCCCCCCCCCC	MOL010243	SC105	BSYZ	shechuangzi	-3.379	1	FALSE	FALSE	0	34.601	4.006
O(C(=O)C)C1CC2CCC1(C)C2(C)C	MOL010244	SC106	BSYZ	shechuangzi	-3.437	1	FALSE	FALSE	0	26.23	2.354
OC(CC\C=C(\C)/C)(C=C)C	MOL010245	SC107	BSYZ	shechuangzi	-2.194	1	FALSE	FALSE	0	20.815	2.735
C123C(C1)C(=CCC2(CCCC3(C)C)C)C	MOL010246	SC108	BSYZ	shechuangzi	-5.434	0	FALSE	FALSE	0	0	4.077
C12C(CCC(=C1)C)C(=CCC2C(C)C)C	MOL010247	SC109	BSYZ	shechuangzi	-5.543	0	FALSE	FALSE	1	0	4.744
OC1(CCC(=CC1)C)C(C)C	MOL010250	SC112	BSYZ	shechuangzi	-2.489	1	FALSE	FALSE	0	20.815	2.55
O(C(=O)CCCCCCCCCCCCCCC)CC	MOL010252	SC114	BSYZ	shechuangzi	-5.544	0	FALSE	FALSE	2	26.23	6.967
Oc1c2c(cc(c1)C)Cc1c(C2=O)c(O)ccc1	HSW000001	SW001	BSYZ	heshouwu	-3.817	2	FALSE	TRUE	0	58.931	3.381
Oc1c2c(cc(c1)C)C(=O)c1c(C2=O)c(O)ccc1	HSW000002	SW002	BSYZ	heshouwu	-3.593	2	FALSE	TRUE	0	76.232	2.81
O1[C@H](CO)[C@@H](O)[C@H](O)[C@@H](O)[C@@H]1Oc1c2c(Oc3c(cc(C)c(c3)C)C2=O)cc(O)c1	HSW000003	SW003	BSYZ	heshouwu	-3.499	4	FALSE	TRUE	2	148.168	1.523
O1[C@H](CO)[C@@H](O)[C@H](O)[C@@H](O)[C@@H]1Oc1cc(cc(O)c1)\C=C\c1ccc(O)cc1	HSW000009	SW009	BSYZ	heshouwu	-2.072	4	FALSE	FALSE	1	142.753	1.16
Oc1cc(cc(O)c1)\C=C\c1ccc(O)cc1	HSW000013	SW013	BSYZ	heshouwu	-2.56	2	FALSE	TRUE	0	62.446	3.09
Oc1c2c(cc(c1)C(O)=O)C(=O)c1c(C2=O)c(O)ccc1	HSW000014	SW014	BSYZ	heshouwu	-2.991	4	FALSE	TRUE	0	114.348	1.954
Oc1c2c(cc(c1)CO)C(=O)c1c(C2=O)c(O)cc(O)c1	HSW000020	SW020	BSYZ	heshouwu	-2.325	4	FALSE	TRUE	0	117.863	1.477
