# Supplementary material for: The Mechanisms of Bushen-Yizhi Formula as a Therapeutic Agent against Alzheimer’s Disease
Source: Sci Rep. 2018 Feb 15;8:3104. doi: 10.1038/s41598-018-21468-w (PMC5814461; doi:10.1038/s41598-018-21468-w)
Supplement: Supplementary file 3 — Supplementary Table S3 [file 41598_2018_21468_MOESM3_ESM.xlsx]

## Sheet: BSYZ-156 targets
ACES_HUMAN
INSR_HUMAN
TAU_HUMAN
MMP2_HUMAN
MMP9_HUMAN
MMP12_HUMAN
PARP1_HUMAN
LCK_HUMAN
CDK1_HUMAN
GSK3B_HUMAN
PGH2_HUMAN
CP19A_HUMAN
CP2D6_HUMAN
MDR1_HUMAN
AHR_HUMAN
ANDR_HUMAN
TTHY_HUMAN
LOX15_HUMAN
AA2AR_HUMAN
LOX12_HUMAN
ESR2_HUMAN
CHLE_HUMAN
ERBB2_HUMAN
AOFA_HUMAN
SC6A4_HUMAN
DRD1_HUMAN
MTOR_HUMAN
CCR3_HUMAN
MP2K1_HUMAN
ADA17_HUMAN
NQO2_HUMAN
SGMR1_HUMAN
DRD4_HUMAN
PDE4B_HUMAN
CDK5_HUMAN
AGTR1_HUMAN
E2AK2_HUMAN
APEX1_HUMAN
NTRK3_HUMAN
TNFA_HUMAN
NOS1_HUMAN
HD_HUMAN
UROK_HUMAN
PERM_HUMAN
IGF1R_HUMAN
ALBU_HUMAN
KS6B1_HUMAN
NTRK1_HUMAN
MIF_HUMAN
CASP3_HUMAN
CP17A_HUMAN
FAK2_HUMAN
NQO1_HUMAN
PLMN_HUMAN
KCC2A_HUMAN
CNR2_HUMAN
KIF11_HUMAN
ESR1_HUMAN
CXCR3_HUMAN
KCC2G_HUMAN
ACHA3_HUMAN
NTRK2_HUMAN
ERBB4_HUMAN
NRAM2_HUMAN
PAI1_HUMAN
TLR9_HUMAN
CASP1_HUMAN
P2RY2_HUMAN
ICAM1_HUMAN
PNPH_HUMAN
MP2K2_HUMAN
FAAH1_HUMAN
IDE_HUMAN
WEE1_HUMAN
IBP3_HUMAN
LICH_HUMAN
PGH1_HUMAN
CXCR2_HUMAN
CATB_HUMAN
DHI1_HUMAN
ALDH2_HUMAN
ARBK1_HUMAN
CD5R1_HUMAN
ABL1_HUMAN
CCR5_HUMAN
ACHA7_HUMAN
KAPCA_HUMAN
NR1H2_HUMAN
GLCM_HUMAN
UCHL1_HUMAN
PPARG_HUMAN
ACE_HUMAN
PPCE_HUMAN
CRFR1_HUMAN
G3P_HUMAN
PIN1_HUMAN
COMT_HUMAN
SIR1_HUMAN
AOFB_HUMAN
GRIA3_HUMAN
RENI_HUMAN
CATG_HUMAN
EAA2_HUMAN
ACHA4_HUMAN
CASP6_HUMAN
ACHA2_HUMAN
FPPS_HUMAN
TPA_HUMAN
ADCY2_HUMAN
LIPL_HUMAN
CEGT_HUMAN
CAN1_HUMAN
GRIA1_HUMAN
F13A_HUMAN
HMDH_HUMAN
NMDZ1_HUMAN
CASP9_HUMAN
TNR16_HUMAN
TNR1A_HUMAN
RAF1_HUMAN
LYAM3_HUMAN
AKT1_HUMAN
SYUA_HUMAN
NMDE2_HUMAN
C5AR1_HUMAN
CASP2_HUMAN
P53_HUMAN
PTEN_HUMAN
CASP8_HUMAN
PCSK9_HUMAN
IF4E_HUMAN
SAMP_HUMAN
CFTR_HUMAN
CTNB1_HUMAN
IL8_HUMAN
GHRL_HUMAN
SP1_HUMAN
S100B_HUMAN
PA2GA_HUMAN
5HT6R_HUMAN
CATD_HUMAN
KLK7_HUMAN
NEP_HUMAN
IL2_HUMAN
GSTP1_HUMAN
CCL2_HUMAN
ERBB3_HUMAN
APH1B_HUMAN
HMOX1_HUMAN
RAGE_HUMAN
MK01_HUMAN
TNF10_HUMAN
IBP6_HUMAN
IBP2_HUMAN
PRIO_HUMAN
GRP78_HUMAN

## Sheet: GQ-142 target
ACES_HUMAN
INSR_HUMAN
TAU_HUMAN
MMP2_HUMAN
MMP9_HUMAN
MMP12_HUMAN
PARP1_HUMAN
LCK_HUMAN
CDK1_HUMAN
GSK3B_HUMAN
PGH2_HUMAN
CP19A_HUMAN
CP2D6_HUMAN
MDR1_HUMAN
AHR_HUMAN
ANDR_HUMAN
TTHY_HUMAN
LOX15_HUMAN
AA2AR_HUMAN
LOX12_HUMAN
ESR2_HUMAN
CHLE_HUMAN
ERBB2_HUMAN
AOFA_HUMAN
SC6A4_HUMAN
DRD1_HUMAN
MTOR_HUMAN
CCR3_HUMAN
MP2K1_HUMAN
ADA17_HUMAN
NQO2_HUMAN
SGMR1_HUMAN
DRD4_HUMAN
PDE4B_HUMAN
CDK5_HUMAN
AGTR1_HUMAN
E2AK2_HUMAN
APEX1_HUMAN
NTRK3_HUMAN
TNFA_HUMAN
NOS1_HUMAN
HD_HUMAN
UROK_HUMAN
PERM_HUMAN
IGF1R_HUMAN
ALBU_HUMAN
KS6B1_HUMAN
NTRK1_HUMAN
MIF_HUMAN
CASP3_HUMAN
CP17A_HUMAN
FAK2_HUMAN
NQO1_HUMAN
PLMN_HUMAN
KCC2A_HUMAN
CNR2_HUMAN
KIF11_HUMAN
ESR1_HUMAN
CXCR3_HUMAN
KCC2G_HUMAN
ACHA3_HUMAN
NTRK2_HUMAN
ERBB4_HUMAN
NRAM2_HUMAN
PAI1_HUMAN
TLR9_HUMAN
CASP1_HUMAN
P2RY2_HUMAN
ICAM1_HUMAN
PNPH_HUMAN
MP2K2_HUMAN
FAAH1_HUMAN
IDE_HUMAN
WEE1_HUMAN
IBP3_HUMAN
LICH_HUMAN
PGH1_HUMAN
CXCR2_HUMAN
CATB_HUMAN
DHI1_HUMAN
ALDH2_HUMAN
ARBK1_HUMAN
CD5R1_HUMAN
ABL1_HUMAN
CCR5_HUMAN
ACHA7_HUMAN
KAPCA_HUMAN
NR1H2_HUMAN
GLCM_HUMAN
UCHL1_HUMAN
PPARG_HUMAN
ACE_HUMAN
PPCE_HUMAN
CRFR1_HUMAN
G3P_HUMAN
PIN1_HUMAN
COMT_HUMAN
SIR1_HUMAN
AOFB_HUMAN
GRIA3_HUMAN
RENI_HUMAN
CATG_HUMAN
EAA2_HUMAN
ACHA4_HUMAN
CASP6_HUMAN
ACHA2_HUMAN
FPPS_HUMAN
TPA_HUMAN
ADCY2_HUMAN
LIPL_HUMAN
CEGT_HUMAN
CAN1_HUMAN
GRIA1_HUMAN
F13A_HUMAN
HMDH_HUMAN
NMDZ1_HUMAN
CASP9_HUMAN
TNR16_HUMAN
TNR1A_HUMAN
RAF1_HUMAN
LYAM3_HUMAN
AKT1_HUMAN
SYUA_HUMAN
NMDE2_HUMAN
C5AR1_HUMAN
CASP2_HUMAN
P53_HUMAN
PTEN_HUMAN
CASP8_HUMAN
PCSK9_HUMAN
IF4E_HUMAN
SAMP_HUMAN
CFTR_HUMAN
CTNB1_HUMAN
IL8_HUMAN
GHRL_HUMAN
SP1_HUMAN
S100B_HUMAN
PA2GA_HUMAN
5HT6R_HUMAN
CATD_HUMAN
KLK7_HUMAN

## Sheet: MD-135 targets
CATD_HUMAN
PERM_HUMAN
SC6A4_HUMAN
DRD1_HUMAN
CDK5_HUMAN
PNPH_HUMAN
NOS1_HUMAN
GSK3B_HUMAN
PARP1_HUMAN
AA2AR_HUMAN
ACHA3_HUMAN
ESR2_HUMAN
ANDR_HUMAN
KIF11_HUMAN
PGH2_HUMAN
DRD4_HUMAN
NQO2_HUMAN
PPCE_HUMAN
ACES_HUMAN
NQO1_HUMAN
CRFR1_HUMAN
CHLE_HUMAN
UROK_HUMAN
TNFA_HUMAN
CATG_HUMAN
CCR5_HUMAN
CTNB1_HUMAN
IDE_HUMAN
ACHA7_HUMAN
SGMR1_HUMAN
CP2D6_HUMAN
FAAH1_HUMAN
GLCM_HUMAN
CASP3_HUMAN
CNR2_HUMAN
CFTR_HUMAN
CP17A_HUMAN
UCHL1_HUMAN
CASP2_HUMAN
CASP6_HUMAN
CASP8_HUMAN
MDR1_HUMAN
MMP2_HUMAN
TTHY_HUMAN
SIR1_HUMAN
MP2K2_HUMAN
MP2K1_HUMAN
LCK_HUMAN
COMT_HUMAN
P53_HUMAN
AHR_HUMAN
TPA_HUMAN
GRIA3_HUMAN
RENI_HUMAN
CP19A_HUMAN
CATB_HUMAN
CXCR2_HUMAN
RAF1_HUMAN
E2AK2_HUMAN
CEGT_HUMAN
EAA2_HUMAN
TLR9_HUMAN
INSR_HUMAN
NTRK1_HUMAN
LOX15_HUMAN
LOX12_HUMAN
PDE4B_HUMAN
PLMN_HUMAN
ICAM1_HUMAN
MIF_HUMAN
IGF1R_HUMAN
ESR1_HUMAN
AGTR1_HUMAN
CDK1_HUMAN
ALDH2_HUMAN
NR1H2_HUMAN
MMP9_HUMAN
NMDZ1_HUMAN
ADCY2_HUMAN
PPARG_HUMAN
KCC2G_HUMAN
KS6B1_HUMAN
G3P_HUMAN
PIN1_HUMAN
FPPS_HUMAN
MTOR_HUMAN
CASP9_HUMAN
TNR16_HUMAN
PTEN_HUMAN
ERBB4_HUMAN
ERBB2_HUMAN
NMDE2_HUMAN
LIPL_HUMAN
GRIA1_HUMAN
NTRK3_HUMAN
NTRK2_HUMAN
CASP1_HUMAN
CAN1_HUMAN
PGH1_HUMAN
S100B_HUMAN
ACHA2_HUMAN
ACHA4_HUMAN
DHI1_HUMAN
HMDH_HUMAN
AKT1_HUMAN
AOFA_HUMAN
KAPCA_HUMAN
MMP12_HUMAN
IF4E_HUMAN
SAMP_HUMAN
FAK2_HUMAN
APEX1_HUMAN
F13A_HUMAN
AOFB_HUMAN
TNR1A_HUMAN
ACE_HUMAN
TAU_HUMAN
ARBK1_HUMAN
IL8_HUMAN
KCC2A_HUMAN
SYUA_HUMAN
HD_HUMAN
GHRL_HUMAN
CCR3_HUMAN
ADA17_HUMAN
ALBU_HUMAN
CXCR3_HUMAN
NRAM2_HUMAN
PAI1_HUMAN
P2RY2_HUMAN
WEE1_HUMAN
IBP3_HUMAN
LICH_HUMAN
CD5R1_HUMAN
ABL1_HUMAN

## Sheet: NZ-146targets
Table S3 The detailed information for putative AD-related targets
ANDR_HUMAN
TLR9_HUMAN
MIF_HUMAN
ESR1_HUMAN
MMP2_HUMAN
MP2K1_HUMAN
PARP1_HUMAN
AA2AR_HUMAN
CDK5_HUMAN
ACES_HUMAN
GHRL_HUMAN
CP2D6_HUMAN
CHLE_HUMAN
IGF1R_HUMAN
DRD1_HUMAN
DRD4_HUMAN
NQO2_HUMAN
CP19A_HUMAN
AGTR1_HUMAN
KS6B1_HUMAN
SC6A4_HUMAN
NOS1_HUMAN
CASP3_HUMAN
LCK_HUMAN
FPPS_HUMAN
CNR2_HUMAN
GLCM_HUMAN
FAK2_HUMAN
EAA2_HUMAN
PGH2_HUMAN
MDR1_HUMAN
CXCR2_HUMAN
ARBK1_HUMAN
CATG_HUMAN
SGMR1_HUMAN
CRFR1_HUMAN
KIF11_HUMAN
DHI1_HUMAN
CATB_HUMAN
TPA_HUMAN
PLMN_HUMAN
ESR2_HUMAN
PIN1_HUMAN
ACHA7_HUMAN
ACHA3_HUMAN
AHR_HUMAN
CCR5_HUMAN
CDK1_HUMAN
MMP9_HUMAN
LIPL_HUMAN
ICAM1_HUMAN
IDE_HUMAN
FAAH1_HUMAN
AOFB_HUMAN
GSK3B_HUMAN
TNR1A_HUMAN
ERBB2_HUMAN
F13A_HUMAN
CP17A_HUMAN
AOFA_HUMAN
LOX12_HUMAN
LOX15_HUMAN
UCHL1_HUMAN
P53_HUMAN
PNPH_HUMAN
TAU_HUMAN
SIR1_HUMAN
GRIA1_HUMAN
TTHY_HUMAN
PPCE_HUMAN
PGH1_HUMAN
SYUA_HUMAN
RENI_HUMAN
CASP6_HUMAN
INSR_HUMAN
NTRK1_HUMAN
NTRK2_HUMAN
KCC2G_HUMAN
NTRK3_HUMAN
ERBB4_HUMAN
UROK_HUMAN
PERM_HUMAN
NMDE2_HUMAN
NMDZ1_HUMAN
ACHA2_HUMAN
ACHA4_HUMAN
IF4E_HUMAN
CTNB1_HUMAN
HMDH_HUMAN
SAMP_HUMAN
PTEN_HUMAN
CASP8_HUMAN
GRIA3_HUMAN
MMP12_HUMAN
PDE4B_HUMAN
NEP_HUMAN
CAN1_HUMAN
ACE_HUMAN
E2AK2_HUMAN
COMT_HUMAN
TNFA_HUMAN
CEGT_HUMAN
ADCY2_HUMAN
CASP1_HUMAN
CASP2_HUMAN
CFTR_HUMAN
MP2K2_HUMAN
NQO1_HUMAN
G3P_HUMAN
ALDH2_HUMAN
PPARG_HUMAN
CASP9_HUMAN
ALBU_HUMAN
S100B_HUMAN
MTOR_HUMAN
KCC2A_HUMAN
KAPCA_HUMAN
RAF1_HUMAN
HD_HUMAN
AKT1_HUMAN
NR1H2_HUMAN
CATD_HUMAN
NRAM2_HUMAN
IL2_HUMAN
APEX1_HUMAN
ADA17_HUMAN
KLK7_HUMAN
CCR3_HUMAN
GSTP1_HUMAN
WEE1_HUMAN
CCL2_HUMAN
PA2GA_HUMAN
ABL1_HUMAN
5HT6R_HUMAN
PCSK9_HUMAN
TNR16_HUMAN
CXCR3_HUMAN
IBP3_HUMAN
LICH_HUMAN
ERBB3_HUMAN
IL8_HUMAN
CD5R1_HUMAN
APH1B_HUMAN
HMOX1_HUMAN
PAI1_HUMAN
P2RY2_HUMAN

## Sheet: RS-146 targets
ACES_HUMAN
MP2K1_HUMAN
PARP1_HUMAN
TLR9_HUMAN
DRD4_HUMAN
DRD1_HUMAN
ANDR_HUMAN
MMP2_HUMAN
ESR1_HUMAN
NOS1_HUMAN
PGH2_HUMAN
SC6A4_HUMAN
FPPS_HUMAN
GRIA3_HUMAN
CHLE_HUMAN
EAA2_HUMAN
CP19A_HUMAN
TTHY_HUMAN
ACHA3_HUMAN
ACHA7_HUMAN
IDE_HUMAN
CASP3_HUMAN
CFTR_HUMAN
FAAH1_HUMAN
UROK_HUMAN
GSK3B_HUMAN
CCR5_HUMAN
PLMN_HUMAN
AHR_HUMAN
MMP9_HUMAN
CNR2_HUMAN
PGH1_HUMAN
LCK_HUMAN
CDK5_HUMAN
CASP6_HUMAN
AA2AR_HUMAN
SGMR1_HUMAN
MTOR_HUMAN
PERM_HUMAN
CATG_HUMAN
PPARG_HUMAN
KAPCA_HUMAN
CP2D6_HUMAN
CATB_HUMAN
NQO2_HUMAN
NTRK1_HUMAN
INSR_HUMAN
IGF1R_HUMAN
CASP2_HUMAN
CASP8_HUMAN
AKT1_HUMAN
GLCM_HUMAN
MDR1_HUMAN
LOX12_HUMAN
LOX15_HUMAN
PDE4B_HUMAN
KIF11_HUMAN
KS6B1_HUMAN
NMDZ1_HUMAN
NMDE2_HUMAN
ESR2_HUMAN
PNPH_HUMAN
NTRK2_HUMAN
E2AK2_HUMAN
NTRK3_HUMAN
KCC2G_HUMAN
ERBB4_HUMAN
RAF1_HUMAN
AGTR1_HUMAN
NQO1_HUMAN
ALDH2_HUMAN
MP2K2_HUMAN
FAK2_HUMAN
RENI_HUMAN
GRIA1_HUMAN
ALBU_HUMAN
GHRL_HUMAN
SIR1_HUMAN
TPA_HUMAN
MIF_HUMAN
HMDH_HUMAN
DHI1_HUMAN
CP17A_HUMAN
5HT6R_HUMAN
AOFA_HUMAN
ADA17_HUMAN
SYUA_HUMAN
ERBB2_HUMAN
MMP12_HUMAN
CXCR2_HUMAN
CDK1_HUMAN
TNFA_HUMAN
TAU_HUMAN
C5AR1_HUMAN
CRFR1_HUMAN
PPCE_HUMAN
UCHL1_HUMAN
ACHA2_HUMAN
ACHA4_HUMAN
CAN1_HUMAN
PIN1_HUMAN
PA2GA_HUMAN
NEP_HUMAN
ACE_HUMAN
G3P_HUMAN
P53_HUMAN
HD_HUMAN
LIPL_HUMAN
TNR1A_HUMAN
F13A_HUMAN
AOFB_HUMAN
ICAM1_HUMAN
ARBK1_HUMAN
ADCY2_HUMAN
NRAM2_HUMAN
CASP1_HUMAN
IL2_HUMAN
CTNB1_HUMAN
CATD_HUMAN
SP1_HUMAN
WEE1_HUMAN
CCR3_HUMAN
KCC2A_HUMAN
PAI1_HUMAN
APEX1_HUMAN
IL8_HUMAN
CD5R1_HUMAN
ABL1_HUMAN
CXCR3_HUMAN
IF4E_HUMAN
PCSK9_HUMAN
PTEN_HUMAN
SAMP_HUMAN
COMT_HUMAN
RAGE_HUMAN
CEGT_HUMAN
NR1H2_HUMAN
TNR16_HUMAN
APH1B_HUMAN
CASP9_HUMAN
KLK7_HUMAN
S100B_HUMAN
MK01_HUMAN
HMOX1_HUMAN
GSTP1_HUMAN
TNF10_HUMAN

## Sheet: SC-149 targets
SGMR1_HUMAN
ACHA7_HUMAN
ACHA4_HUMAN
ACHA3_HUMAN
ACHA2_HUMAN
GLCM_HUMAN
CATB_HUMAN
NOS1_HUMAN
NMDZ1_HUMAN
NMDE2_HUMAN
EAA2_HUMAN
GSK3B_HUMAN
PTEN_HUMAN
ACES_HUMAN
CHLE_HUMAN
CP2D6_HUMAN
DRD1_HUMAN
PNPH_HUMAN
SC6A4_HUMAN
CASP8_HUMAN
MMP2_HUMAN
CDK5_HUMAN
PPCE_HUMAN
IF4E_HUMAN
PERM_HUMAN
UCHL1_HUMAN
ESR2_HUMAN
ESR1_HUMAN
UROK_HUMAN
KIF11_HUMAN
CDK1_HUMAN
CRFR1_HUMAN
MIF_HUMAN
ANDR_HUMAN
PGH2_HUMAN
MMP12_HUMAN
CP17A_HUMAN
PDE4B_HUMAN
AA2AR_HUMAN
LCK_HUMAN
LIPL_HUMAN
DRD4_HUMAN
E2AK2_HUMAN
PLMN_HUMAN
COMT_HUMAN
TPA_HUMAN
FAAH1_HUMAN
CCR5_HUMAN
CXCR2_HUMAN
CP19A_HUMAN
CAN1_HUMAN
P53_HUMAN
MMP9_HUMAN
PARP1_HUMAN
AHR_HUMAN
TNFA_HUMAN
AGTR1_HUMAN
PIN1_HUMAN
CEGT_HUMAN
ADCY2_HUMAN
LOX15_HUMAN
LOX12_HUMAN
MP2K1_HUMAN
CATG_HUMAN
GRIA3_HUMAN
RENI_HUMAN
IDE_HUMAN
TTHY_HUMAN
CASP1_HUMAN
CASP3_HUMAN
ACE_HUMAN
NQO2_HUMAN
FPPS_HUMAN
CASP6_HUMAN
AOFA_HUMAN
ERBB4_HUMAN
ERBB2_HUMAN
DHI1_HUMAN
CASP2_HUMAN
CFTR_HUMAN
MP2K2_HUMAN
ICAM1_HUMAN
NQO1_HUMAN
CNR2_HUMAN
AOFB_HUMAN
SIR1_HUMAN
GRIA1_HUMAN
TLR9_HUMAN
G3P_HUMAN
KCC2G_HUMAN
KS6B1_HUMAN
IGF1R_HUMAN
CTNB1_HUMAN
F13A_HUMAN
ALDH2_HUMAN
NTRK1_HUMAN
INSR_HUMAN
PPARG_HUMAN
ARBK1_HUMAN
CASP9_HUMAN
NTRK2_HUMAN
NTRK3_HUMAN
TNR16_HUMAN
FAK2_HUMAN
MTOR_HUMAN
PGH1_HUMAN
NR1H2_HUMAN
S100B_HUMAN
WEE1_HUMAN
APH1B_HUMAN
KCC2A_HUMAN
TAU_HUMAN
APEX1_HUMAN
KAPCA_HUMAN
RAF1_HUMAN
MDR1_HUMAN
AKT1_HUMAN
GHRL_HUMAN
TNR1A_HUMAN
SAMP_HUMAN
HMDH_HUMAN
CATD_HUMAN
PA2GA_HUMAN
SP1_HUMAN
ABL1_HUMAN
NRAM2_HUMAN
NEP_HUMAN
KLK7_HUMAN
CCR3_HUMAN
5HT6R_HUMAN
ADA17_HUMAN
HD_HUMAN
IL8_HUMAN
PCSK9_HUMAN
ALBU_HUMAN
MK01_HUMAN
IBP3_HUMAN
LICH_HUMAN
HMOX1_HUMAN
IBP6_HUMAN
IBP2_HUMAN
CD5R1_HUMAN
SYUA_HUMAN
CXCR3_HUMAN
PRIO_HUMAN
GSTP1_HUMAN
P2RY2_HUMAN
LYAM3_HUMAN
C5AR1_HUMAN

## Sheet: SW-120 targets
ACES_HUMAN
ERBB4_HUMAN
KS6B1_HUMAN
AHR_HUMAN
NQO2_HUMAN
SIR1_HUMAN
AA2AR_HUMAN
ESR2_HUMAN
IGF1R_HUMAN
PGH2_HUMAN
LCK_HUMAN
CHLE_HUMAN
APEX1_HUMAN
CDK5_HUMAN
CCR5_HUMAN
RAF1_HUMAN
ANDR_HUMAN
CDK1_HUMAN
PARP1_HUMAN
SGMR1_HUMAN
GLCM_HUMAN
CTNB1_HUMAN
CFTR_HUMAN
NOS1_HUMAN
DRD1_HUMAN
CP19A_HUMAN
CASP3_HUMAN
SC6A4_HUMAN
CNR2_HUMAN
KIF11_HUMAN
MP2K2_HUMAN
KCC2A_HUMAN
KCC2G_HUMAN
FAK2_HUMAN
PGH1_HUMAN
PNPH_HUMAN
COMT_HUMAN
MIF_HUMAN
PIN1_HUMAN
GRIA1_HUMAN
S100B_HUMAN
GSK3B_HUMAN
DRD4_HUMAN
UROK_HUMAN
SYUA_HUMAN
NTRK3_HUMAN
NTRK2_HUMAN
WEE1_HUMAN
NTRK1_HUMAN
CRFR1_HUMAN
KAPCA_HUMAN
ACHA7_HUMAN
MTOR_HUMAN
MMP2_HUMAN
NMDZ1_HUMAN
ACHA3_HUMAN
FAAH1_HUMAN
TNR16_HUMAN
TTHY_HUMAN
PPARG_HUMAN
TAU_HUMAN
CASP6_HUMAN
DHI1_HUMAN
ADCY2_HUMAN
TLR9_HUMAN
ERBB2_HUMAN
INSR_HUMAN
GRP78_HUMAN
AGTR1_HUMAN
MP2K1_HUMAN
E2AK2_HUMAN
ESR1_HUMAN
LOX15_HUMAN
NR1H2_HUMAN
IDE_HUMAN
MMP9_HUMAN
CP2D6_HUMAN
PLMN_HUMAN
PERM_HUMAN
G3P_HUMAN
GHRL_HUMAN
CASP9_HUMAN
ICAM1_HUMAN
MDR1_HUMAN
MMP12_HUMAN
CD5R1_HUMAN
CATB_HUMAN
CP17A_HUMAN
CAN1_HUMAN
RENI_HUMAN
TNR1A_HUMAN
NRAM2_HUMAN
NQO1_HUMAN
ARBK1_HUMAN
IL8_HUMAN
CXCR2_HUMAN
GRIA3_HUMAN
FPPS_HUMAN
AOFA_HUMAN
APH1B_HUMAN
EAA2_HUMAN
TPA_HUMAN
LOX12_HUMAN
ALBU_HUMAN
CATG_HUMAN
CCR3_HUMAN
CASP1_HUMAN
CASP8_HUMAN
ALDH2_HUMAN
GSTP1_HUMAN
CASP2_HUMAN
PA2GA_HUMAN
ADA17_HUMAN
TNFA_HUMAN
ABL1_HUMAN
HD_HUMAN
PDE4B_HUMAN
PPCE_HUMAN
SP1_HUMAN
CATD_HUMAN

## Sheet: 33 typical compounds-138 target
P53_HUMAN
TPA_HUMAN
UROK_HUMAN
LCK_HUMAN
PARP1_HUMAN
SC6A4_HUMAN
PPCE_HUMAN
ESR2_HUMAN
NOS1_HUMAN
SGMR1_HUMAN
CP19A_HUMAN
AHR_HUMAN
PNPH_HUMAN
DRD1_HUMAN
ACHA3_HUMAN
ICAM1_HUMAN
CP2D6_HUMAN
DRD4_HUMAN
ACES_HUMAN
PTEN_HUMAN
CHLE_HUMAN
AA2AR_HUMAN
DHI1_HUMAN
ACHA7_HUMAN
CDK5_HUMAN
ANDR_HUMAN
UCHL1_HUMAN
KIF11_HUMAN
LIPL_HUMAN
PGH2_HUMAN
MP2K2_HUMAN
TLR9_HUMAN
CASP1_HUMAN
CASP8_HUMAN
PDE4B_HUMAN
TNFA_HUMAN
FPPS_HUMAN
CP17A_HUMAN
PERM_HUMAN
ESR1_HUMAN
AGTR1_HUMAN
GLCM_HUMAN
TTHY_HUMAN
PCSK9_HUMAN
GSK3B_HUMAN
CATB_HUMAN
NQO1_HUMAN
NQO2_HUMAN
CNR2_HUMAN
IDE_HUMAN
IF4E_HUMAN
MIF_HUMAN
FAK2_HUMAN
SAMP_HUMAN
CRFR1_HUMAN
MMP2_HUMAN
CFTR_HUMAN
CASP3_HUMAN
CTNB1_HUMAN
FAAH1_HUMAN
COMT_HUMAN
LOX12_HUMAN
LOX15_HUMAN
CASP6_HUMAN
CASP2_HUMAN
INSR_HUMAN
NTRK1_HUMAN
CEGT_HUMAN
CATG_HUMAN
E2AK2_HUMAN
ADCY2_HUMAN
PLMN_HUMAN
CCR5_HUMAN
CDK1_HUMAN
MP2K1_HUMAN
ACHA4_HUMAN
EAA2_HUMAN
IGF1R_HUMAN
MDR1_HUMAN
CAN1_HUMAN
GRIA3_HUMAN
MMP9_HUMAN
G3P_HUMAN
SIR1_HUMAN
RENI_HUMAN
RAF1_HUMAN
ALDH2_HUMAN
NMDZ1_HUMAN
KAPCA_HUMAN
KCC2G_HUMAN
KS6B1_HUMAN
MTOR_HUMAN
PGH1_HUMAN
CXCR2_HUMAN
CASP9_HUMAN
NTRK2_HUMAN
NTRK3_HUMAN
GRIA1_HUMAN
ERBB2_HUMAN
ERBB4_HUMAN
AKT1_HUMAN
S100B_HUMAN
NR1H2_HUMAN
PPARG_HUMAN
ACHA2_HUMAN
PIN1_HUMAN
ACE_HUMAN
TNR16_HUMAN
AOFA_HUMAN
MMP12_HUMAN
AOFB_HUMAN
F13A_HUMAN
TNR1A_HUMAN
ARBK1_HUMAN
TAU_HUMAN
KCC2A_HUMAN
APEX1_HUMAN
NMDE2_HUMAN
SYUA_HUMAN
CXCR3_HUMAN
HD_HUMAN
NRAM2_HUMAN
ABL1_HUMAN
WEE1_HUMAN
GSTP1_HUMAN
IL8_HUMAN
CD5R1_HUMAN
APH1B_HUMAN
ERBB3_HUMAN
ADA17_HUMAN
5HT6R_HUMAN
KLK7_HUMAN
HMOX1_HUMAN
ALBU_HUMAN
GHRL_HUMAN
HMDH_HUMAN
CCR3_HUMAN
PA2GA_HUMAN
