# Supplementary material for: The Mechanisms of Bushen-Yizhi Formula as a Therapeutic Agent against Alzheimer’s Disease
Source: Sci Rep. 2018 Feb 15;8:3104. doi: 10.1038/s41598-018-21468-w (PMC5814461; doi:10.1038/s41598-018-21468-w)
Supplement: Supplementary file 4 — Supplementary Table S4 [file 41598_2018_21468_MOESM4_ESM.xlsx]

## Sheet: 116 common targets for five her
Table S4 The detailed information of 116 common targets for five herbs of BSYZ
ABCB1
ABL1
ACHE
ADAM17
ADCY2
ADORA2A
ADRBK1
AGTR1
AHR
ALB
ALDH2
ALOX12
ALOX15
APEX1
AR
BCHE
CAMK2A
CAMK2G
CAPN1
CASP1
CASP2
CASP3
CASP6
CASP8
CASP9
CCR3
CCR5
CDK1
CDK5
CDK5R1
CFTR
CHRNA3
CHRNA7
CNR2
COMT
CRHR1
CTNNB1
CTSB
CTSD
CTSG
CXCL8
CXCR2
CYP17A1
CYP19A1
CYP2D6
DRD1
DRD4
EIF2AK2
ERBB2
ERBB4
ESR1
ESR2
FAAH
FDPS
GAPDH
GBA
GHRL
GRIA1
GRIA3
GRIN1
GSK3B
HSD11B1
HTT
ICAM1
IDE
IGF1R
INSR
KIF11
LCK
MAOA
MAP2K1
MAP2K2
MAPT
MIF
MMP12
MMP2
MMP9
MPO
MTOR
NGFR
NOS1
NQO1
NQO2
NR1H2
NTRK1
NTRK2
NTRK3
PARP1
PDE4B
PIN1
PLA2G2A
PLAT
PLAU
PLG
PNP
PPARG
PREP
PRKACA
PTGS1
PTGS2
PTK2B
RAF1
REN
RPS6KB1
S100B
SIGMAR1
SIRT1
SLC11A2
SLC1A2
SLC6A4
SNCA
TLR9
TNF
TNFRSF1A
TTR
WEE1
