# Supplementary material for: The Mechanisms of Bushen-Yizhi Formula as a Therapeutic Agent against Alzheimer’s Disease
Source: Sci Rep. 2018 Feb 15;8:3104. doi: 10.1038/s41598-018-21468-w (PMC5814461; doi:10.1038/s41598-018-21468-w)
Supplement: Supplementary file 5 — Supplementary Table S5 [file 41598_2018_21468_MOESM5_ESM.xlsx]

## Sheet: Sheet1
Table S5 A total number of 388 proteins associated with human AD derived from AlzPlatform
Target Name	UniProt Accession	Type
Cytochrome P450 19A1	CP19A_HUMAN	enzyme
Muscarinic acetylcholine receptor M2	ACM2_HUMAN	membrane receptor
Muscarinic acetylcholine receptors; M2 & M3	ACM2_HUMAN	membrane receptor
Dopamine D3 receptor	DRD3_HUMAN	membrane receptor
Dopamine D4 receptor	DRD4_HUMAN	membrane receptor
Neprilysin	NEP_HUMAN	enzyme
Plasminogen	PLMN_HUMAN	enzyme
Muscarinic acetylcholine receptor M1	ACM1_HUMAN	membrane receptor
Angiotensin II receptor	AGTR1_HUMAN	membrane receptor
Serotonin 1a (5-HT1a) receptor	5HT1A_HUMAN	membrane receptor
Matrix metalloproteinase 3	MMP3_HUMAN	enzyme
Matrix metalloproteinase-1	MMP1_HUMAN	enzyme
Matrix metalloproteinase 9	MMP9_HUMAN	enzyme
Matrix metalloproteinase-2	MMP2_HUMAN	enzyme
ADAM17	ADA17_HUMAN	enzyme
Peroxisome proliferator-activated receptor gamma	PPARG_HUMAN	transcription factor
Receptor protein-tyrosine kinase erbB-2	ERBB2_HUMAN	enzyme
Tyrosine-protein kinase LCK	LCK_HUMAN	enzyme
Angiotensin II type 2 (AT-2) receptor	AGTR2_HUMAN	membrane receptor
Serum albumin	ALBU_HUMAN	secreted
Adenosine A2a receptor	AA2AR_HUMAN	membrane receptor
Intercellular adhesion molecule-1	ICAM1_HUMAN	adhesion
Androgen Receptor	ANDR_HUMAN	transcription factor
Estrogen receptor	ESR2_HUMAN	transcription factor
Purinergic receptor P2Y2	P2RY2_HUMAN	membrane receptor
Excitatory amino acid transporter 1	EAA1_HUMAN	transporter
Excitatory amino acid transporter 2	EAA2_HUMAN	transporter
Excitatory amino acid transporter 3	EAA3_HUMAN	transporter
Caspase-1	CASP1_HUMAN	enzyme
Caspase-3	CASP3_HUMAN	enzyme
Caspase-6	CASP6_HUMAN	enzyme
Caspase-8	CASP8_HUMAN	enzyme
Renin	RENI_HUMAN	enzyme
Sigma opioid receptor	SGMR1_HUMAN	membrane receptor
Nitric oxide synthase, inducible	NOS2_HUMAN	enzyme
Nitric-oxide synthase, endothelial	NOS3_HUMAN	enzyme
Nitric-oxide synthase, brain	NOS1_HUMAN	enzyme
Nitric oxide synthase (inducible and endothelial)	NOS3_HUMAN	enzyme
Nitric oxide sythases; iNOS & nNOS	NOS2_HUMAN	enzyme
P-selectin	LYAM3_HUMAN	adhesion
Complement C1r	C1R_HUMAN	enzyme
Type-1 angiotensin II receptor	AGTR1_HUMAN	membrane receptor
Serotonin 2c (5-HT2c) receptor	5HT2C_HUMAN	membrane receptor
Serotonin 2a (5-HT2a) receptor	5HT2A_HUMAN	membrane receptor
Monoamine oxidase A	AOFA_HUMAN	enzyme
Butyrylcholinesterase	CHLE_HUMAN	enzyme
Acetylcholinesterase	ACES_HUMAN	enzyme
Lipoprotein lipase	LIPL_HUMAN	enzyme
Dopamine D1 receptor	DRD1_HUMAN	membrane receptor
Cathepsin D	CATD_HUMAN	enzyme
Cathepsin G	CATG_HUMAN	enzyme
Cyclooxygenase-2	PGH2_HUMAN	enzyme
Cyclooxygenase-1	PGH1_HUMAN	enzyme
Cyclooxygenase	PGH1_HUMAN	enzyme
Alpha-2a adrenergic receptor	ADA2A_HUMAN	membrane receptor
Dopamine transporter	SC6A3_HUMAN	transporter
Serotonin 6 (5-HT6) receptor	5HT6R_HUMAN	membrane receptor
Calpain 1	CAN1_HUMAN	enzyme
Glutamate receptor ionotropic, AMPA 1	GRIA1_HUMAN	ion channel
Glutamate receptor ionotropic, AMPA 2	GRIA2_HUMAN	ion channel
Glutamate receptor ionotropic, AMPA 3	GRIA3_HUMAN	ion channel
Cannabinoid CB2 receptor	CNR2_HUMAN	membrane receptor
Cathepsin B	CATB_HUMAN	enzyme
Beta-secretase 1	BACE1_HUMAN	enzyme
Adrenergic receptor beta	ADRB2_HUMAN	membrane receptor
Dopamine receptors; D3 & D4	DRD3_HUMAN	membrane receptor
11-beta-hydroxysteroid dehydrogenase 1	DHI1_HUMAN	enzyme
Monoamine oxidase B	AOFB_HUMAN	enzyme
Tissue-type plasminogen activator	TPA_HUMAN	enzyme
Cytochrome P450 2D6	CP2D6_HUMAN	enzyme
HMG-CoA reductase	HMDH_HUMAN	enzyme
TNF-beta	TNFB_HUMAN	secreted
Beta-2 adrenergic receptor	ADRB2_HUMAN	membrane receptor
Phospholipase A2 group IIA	PA2GA_HUMAN	enzyme
Serine/threonine-protein kinase RAF	RAF1_HUMAN	enzyme
Gamma-secretase	APH1B_HUMAN	enzyme
Estrogen receptor alpha	ESR1_HUMAN	transcription factor
Estrogen receptor beta	ESR2_HUMAN	transcription factor
Melatonin receptor 1A	MTR1A_HUMAN	membrane receptor
Melatonin receptor	MTR1A_HUMAN	membrane receptor
Arachidonate 5-lipoxygenase	LOX5_HUMAN	enzyme
Muscarinic acetylcholine receptor M2 and M4	ACM2_HUMAN	membrane receptor
Muscarinic acetylcholine receptor M2 and M5	ACM2_HUMAN	membrane receptor
Beta-glucocerebrosidase	GLCM_HUMAN	enzyme
Serum paraoxonase/arylesterase 1	PON1_HUMAN	enzyme
Angiotensin-converting enzyme	ACE_HUMAN	enzyme
Dopamine receptor	DRD1_HUMAN	membrane receptor
GABA-B receptor	GABR1_HUMAN	membrane receptor
Muscarinic acetylcholine receptor	ACM2_HUMAN	membrane receptor
Cytochrome P450 17A1	CP17A_HUMAN	enzyme
FK506 binding protein 12	MTOR_HUMAN	enzyme
Cyclin-dependent kinase 1	CDK1_HUMAN	enzyme
Beta amyloid A4 protein	A4_HUMAN	membrane receptor
Farnesyl diphosphate synthase	FPPS_HUMAN	enzyme
Corticotropin releasing factor receptor 1	CRFR1_HUMAN	membrane receptor
Cyclin-dependent kinase 5/CDK5 activator 1	CDK5_HUMAN	enzyme
Glycogen synthase kinase-3	GSK3A_HUMAN	enzyme
Neuronal acetylcholine receptor; alpha4/beta2	ACHB2_HUMAN	ion channel
Neuronal acetylcholine receptor protein alpha-7 subunit	ACHA7_HUMAN	ion channel
Gamma-secretase subunit PEN-2	PEN2_HUMAN	enzyme
Erythropoietin receptor	EPOR_HUMAN	membrane receptor
Purine nucleoside phosphorylase	PNPH_HUMAN	enzyme
C-C chemokine receptor type 5	CCR5_HUMAN	membrane receptor
C-C chemokine receptor type 3	CCR3_HUMAN	membrane receptor
Urokinase-type plasminogen activator	UROK_HUMAN	enzyme
C5a anaphylatoxin chemotactic receptor	C5AR1_HUMAN	membrane receptor
Macrophage migration inhibitory factor	MIF_HUMAN	enzyme
Dual specificity mitogen-activated protein kinase kinase 1	MP2K1_HUMAN	enzyme
Tyrosine-protein kinase FYN	FYN_HUMAN	enzyme
Serotonin transporter	SC6A4_HUMAN	transporter
Acyl coenzyme A:cholesterol acyltransferase 1	SOAT1_HUMAN	enzyme
Peroxisome proliferator-activated receptor alpha	PPARA_HUMAN	transcription factor
Peroxisome proliferator-activated receptor delta	PPARD_HUMAN	transcription factor
P-glycoprotein 1	MDR1_HUMAN	transporter
Tyrosine-protein kinase ABL	ABL1_HUMAN	enzyme
Neuronal acetylcholine receptor; alpha3/beta4	ACHB4_HUMAN	ion channel
Glycogen synthase kinase-3 beta	GSK3B_HUMAN	enzyme
Angiotensin-converting enzyme	ACE_HUMAN	enzyme
Voltage-gated L-type calcium channel alpha-1C subunit	CAC1C_HUMAN	ion channel
Glycogen synthase kinase-3 alpha	GSK3A_HUMAN	enzyme
Monoamine oxidase	AOFB_HUMAN	enzyme
Beta-secretase (BACE)	BACE2_HUMAN	enzyme
Plasminogen activator inhibitor-1	PAI1_HUMAN	secreted
Matrix metalloproteinase (2 and 3)	MMP3_HUMAN	enzyme
Transthyretin	TTHY_HUMAN	secreted
Monoamine transporters; serotonin & dopamine	SC6A3_HUMAN	transporter
Matrix metalloproteinase 12	MMP12_HUMAN	enzyme
Mitogen-activated protein kinase; ERK1/ERK2	MK01_HUMAN	enzyme
Ribosomal protein S6 kinase (P70S6K)	KS6B1_HUMAN	enzyme
Serine/threonine-protein kinase AKT	AKT1_HUMAN	enzyme
Dual-specificity tyrosine-phosphorylation regulated kinase 1A	DYR1A_HUMAN	enzyme
MAP kinase ERK1	MK03_HUMAN	enzyme
MAP kinase ERK2	MK01_HUMAN	enzyme
Tyrosine-protein kinase ABL	ABL1_HUMAN	enzyme
PPAR alpha/gamma	PPARG_HUMAN	transcription factor
Insulin-like growth factor binding protein 3	IBP3_HUMAN	secreted
TNF-alpha	TNFA_HUMAN	secreted
Receptor-type tyrosine-protein phosphatase alpha	PTPRA_HUMAN	enzyme
Glutamate receptor ionotropic AMPA	GRIA3_HUMAN	ion channel
Prolyl endopeptidase	PPCE_HUMAN	enzyme
Insulin-like growth factor binding protein 2	IBP2_HUMAN	secreted
Insulin-like growth factor binding protein 6	IBP6_HUMAN	secreted
Ceramide glucosyltransferase	CEGT_HUMAN	enzyme
Insulin-like growth factor I receptor	IGF1R_HUMAN	enzyme
Insulin receptor	INSR_HUMAN	enzyme
Dual specificity mitogen-activated protein kinase kinase; MEK1/2	MP2K2_HUMAN	enzyme
Glyceraldehyde-3-phosphate dehydrogenase liver	G3P_HUMAN	enzyme
Adenosine receptors; A2a & A3	AA2AR_HUMAN	membrane receptor
Caspase-9	CASP9_HUMAN	enzyme
Vitamin D receptor	VDR_HUMAN	transcription factor
Vesicular acetylcholine transporter	VACHT_HUMAN	transporter
Nerve growth factor receptor Trk-A	NTRK1_HUMAN	enzyme
Dual specificity mitogen-activated protein kinase kinase 2	MP2K2_HUMAN	enzyme
Subtilisin/kexin type 9	PCSK9_HUMAN	enzyme
GAR transformylase	PUR2_HUMAN	enzyme
Anandamide amidohydrolase	FAAH1_HUMAN	enzyme
Quinone reductase 1)	NQO1_HUMAN	enzyme
Muscarinic acetylcholine receptor M1 and M3	ACM1_HUMAN	membrane receptor
Thioredoxin reductase	TRXR2_HUMAN	enzyme
Caspase-7	CASP7_HUMAN	enzyme
Phenylethanolamine N-methyltransferase	PNMT_HUMAN	enzyme
Serotransferrin	TRFE_HUMAN	secreted
CaM kinase II	KCC2A_HUMAN	enzyme
Vascular endothelial growth factor A	VEGFA_HUMAN	secreted
Glutamine synthetase	GLNA_HUMAN	enzyme
Arachidonate 15-lipoxygenase	LOX15_HUMAN	enzyme
Complement factor H	CFAH_HUMAN	secreted
Tumor necrosis factor receptor R1	TNR1A_HUMAN	membrane receptor
G-protein coupled receptor kinase 2	ARBK1_HUMAN	enzyme
Arachidonate 12-lipoxygenase	LOX12_HUMAN	enzyme
Phosphodiesterase 4B	PDE4B_HUMAN	enzyme
Beta-2 adrenergic receptor and beta-3 adrenergic receptor	ADRB2_HUMAN	membrane receptor
RXR alpha/PPAR gamma	PPARG_HUMAN	transcription factor
Serine/threonine-protein kinase RAF and Dual specificity mitogen-activated protein kinase kinase 1 (Raf/MEK)	RAF1_HUMAN	enzyme
Glutathione S-transferase Pi	GSTP1_HUMAN	enzyme
Cyclin-dependent kinase 5	CDK5_HUMAN	enzyme
Bcr/Abl fusion protein	ABL1_HUMAN	enzyme
Caspase-2	CASP2_HUMAN	enzyme
Caspase-4	CASP4_HUMAN	enzyme
Interleukin-8 receptor B	CXCR2_HUMAN	membrane receptor
Neuronal acetylcholine receptor; alpha2/beta4	ACHA2_HUMAN	ion channel
Superoxide dismutase	SODC_HUMAN	enzyme
Lysosomal acid lipase/cholesteryl ester hydrolase	LICH_HUMAN	enzyme
Neuronal acetylcholine receptor subunit alpha-3	ACHA3_HUMAN	ion channel
Phosphatidylcholine-retinol O-acyltransferase	LRAT_HUMAN	enzyme
Cannabinoid receptor	CNR2_HUMAN	membrane receptor
Nitric-oxide synthase (endothelial and brain)	NOS1_HUMAN	enzyme
Neuronal acetylcholine receptor; alpha3/beta2	ACHB2_HUMAN	ion channel
Beta secretase 2	BACE2_HUMAN	enzyme
Glutamate (NMDA) receptor subunit zeta 1	NMDZ1_HUMAN	ion channel
Cystic fibrosis transmembrane conductance regulator	CFTR_HUMAN	transporter
Inositol 1,4,5-trisphosphate receptor type 1	ITPR1_HUMAN	ion channel
Glutamate [NMDA] receptor subunit epsilon 1	NMDE1_HUMAN	ion channel
Glutamate [NMDA] receptor subunit epsilon 2	NMDE2_HUMAN	ion channel
Poly [ADP-ribose] polymerase-1	PARP1_HUMAN	enzyme
DNA polymerase beta	DPOLB_HUMAN	enzyme
Choline acetylase	CLAT_HUMAN	enzyme
Catechol O-methyltransferase	COMT_HUMAN	enzyme
Cathepsin (B and K)	CATB_HUMAN	enzyme
C-X-C chemokine receptor type 3	CXCR3_HUMAN	membrane receptor
Glutamate NMDA receptor; GRIN1/GRIN2A	NMDZ1_HUMAN	ion channel
Glutamate NMDA receptor; GRIN1/GRIN2B	NMDE2_HUMAN	ion channel
Serine/threonine-protein kinase WEE1	WEE1_HUMAN	enzyme
Aryl hydrocarbon receptor	AHR_HUMAN	transcription factor
Collagenase	MMP9_HUMAN	enzyme
Aldehyde dehydrogenase	ALDH2_HUMAN	enzyme
Receptor protein-tyrosine kinase erbB-4	ERBB4_HUMAN	enzyme
PI3-kinase p110-alpha/p85-alpha	P85A_HUMAN	enzyme
Cytochrome P450 1A1	CP1A1_HUMAN	enzyme
Proenkephalin B	PDYN_HUMAN	secreted
5-lipoxygenase/FLAP	LOX5_HUMAN	enzyme
LDL receptor	LDLR_HUMAN	membrane receptor
Interleukin-8	IL8_HUMAN	secreted
Myeloperoxidase	PERM_HUMAN	enzyme
cAMP-dependent protein kinase alpha-catalytic subunit	KAPCA_HUMAN	enzyme
Prion protein	PRIO_HUMAN	surface antigen
Low affinity neurotrophin receptor p75NTR	TNR16_HUMAN	membrane receptor
Cerebroside-sulfatase	ARSA_HUMAN	enzyme
Quinone reductase 2	NQO2_HUMAN	enzyme
Suv3 helicase	SUV3_HUMAN	enzyme
Ribosomal protein S6 kinase 1	KS6B1_HUMAN	enzyme
Serum amyloid P-component	SAMP_HUMAN	secreted
HLA class I histocompatibility antigen A-3	1A03_HUMAN	surface antigen
Acidic fibroblast growth factor	FGF1_HUMAN	secreted
HLA class II histocompatibility antigen DRB1-1	2B11_HUMAN	surface antigen
Peptidyl-prolyl cis-trans isomerase NIMA-interacting 1	PIN1_HUMAN	enzyme
Insulin-like growth factor II receptor	MPRI_HUMAN	membrane receptor
PPAR delta/gamma	PPARG_HUMAN	transcription factor
Neuronal acetylcholine recetpor; alpha2/beta2	ACHB2_HUMAN	ion channel
Tumour suppressor p53/oncoprotein Mdm2	P53_HUMAN	transcription factor
Prostaglandin E synthase 2	PGES2_HUMAN	enzyme
Casein kinase I delta	KC1D_HUMAN	enzyme
Fatty acid binding protein muscle	FABPH_HUMAN	cytosolic other
ADAMTS4	ATS4_HUMAN	enzyme
ADAM12	ADA12_HUMAN	enzyme
ADAM10	ADA10_HUMAN	enzyme
Breakpoint cluster region protein	BCR_HUMAN	cytosolic other
S-100 protein beta chain	S100B_HUMAN	cytosolic other
Serine/threonine-protein kinase EEF2K	EF2K_HUMAN	enzyme
LXR-beta	NR1H2_HUMAN	transcription factor
Coagulation factor XIII	F13A_HUMAN	enzyme
Kinesin-like protein 1	KIF11_HUMAN	cytosolic other
Eukaryotic translation initation factor	IF4E_HUMAN	nuclear other
Guanine nucleotide-binding protein G(o), alpha subunit 1	GNAO_HUMAN	membrane other
CaM kinase II alpha	KCC2A_HUMAN	enzyme
Ephrin type-A receptor 5	EPHA5_HUMAN	enzyme
CaM kinase II gamma	KCC2G_HUMAN	enzyme
CaM kinase I alpha	KCC1A_HUMAN	enzyme
Serine/threonine-protein kinase PAK 1	PAK1_HUMAN	enzyme
NAD-dependent deacetylase sirtuin 1	SIR1_HUMAN	enzyme
Toll-like receptor 4	TLR4_HUMAN	membrane receptor
Phosphodiesterase 8B	PDE8B_HUMAN	enzyme
Synaptic vesicular amine transporter	VMAT2_HUMAN	transporter
Apoptosis regulator Bcl-W	B2CL2_HUMAN	cytosolic other
Coagulation factor V	FA5_HUMAN	secreted
ADAMTS1	ATS1_HUMAN	enzyme
Neurotrophic tyrosine kinase receptor type 2	NTRK2_HUMAN	enzyme
Luteinizing hormone/Choriogonadotropin receptor	LSHR_HUMAN	membrane receptor
Heme oxygenase 1	HMOX1_HUMAN	enzyme
Insulin	INS_HUMAN	unclassified
Muscarinic acetylcholine receptor M1/M5 chimeric protein	ACM1_HUMAN	membrane receptor
Catenin beta-1	CTNB1_HUMAN	unclassified
Phosphoenolpyruvate carboxykinase cytosolic	PCKGC_HUMAN	enzyme
Interferon-induced, double-stranded RNA-activated protein kinase	E2AK2_HUMAN	enzyme
Alpha-1-antichymotrypsin	AACT_HUMAN	unclassified
Ubiquitin carboxyl-terminal hydrolase isozyme L1	UCHL1_HUMAN	enzyme
Breast cancer type 1 susceptibility protein	BRCA1_HUMAN	enzyme
Alpha-synuclein	SYUA_HUMAN	unclassified
Segment polarity protein dishevelled homolog DVL-1	DVL1_HUMAN	unclassified
Nucleoside diphosphate kinase 1	NDKA_HUMAN	enzyme
Nucleoside diphosphate kinase 2	NDKB_HUMAN	enzyme
Cyclin-dependent kinase 5 regulatory subunit 1	CD5R1_HUMAN	enzyme
PI3-kinase p85-alpha subunit	P85A_HUMAN	enzyme
Ornithine aminotransferase, mitochondrial	OAT_HUMAN	enzyme
Ephrin type-A receptor 1	EPHA1_HUMAN	enzyme
Death-associated protein kinase 1	DAPK1_HUMAN	enzyme
Serine/threonine-protein kinase 11	STK11_HUMAN	enzyme
Serine/threonine-protein kinase MARK1	MARK1_HUMAN	enzyme
Serine/threonine-protein kinase 24	STK24_HUMAN	enzyme
Protein tyrosine kinase 2 beta	FAK2_HUMAN	enzyme
Apolipoprotein A-I	APOA1_HUMAN	unclassified
Thioredoxin reductase 2	TRXR2_HUMAN	enzyme
NT-3 growth factor receptor	NTRK3_HUMAN	enzyme
Receptor tyrosine-protein kinase erbB-3	ERBB3_HUMAN	enzyme
Interleukin-2	IL2_HUMAN	unclassified
Presenilin 1	PSN1_HUMAN	enzyme
Cellular tumor antigen p53	P53_HUMAN	transcription factor
DNA-(apurinic or apyrimidinic site) lyase	APEX1_HUMAN	enzyme
Neuronal acetylcholine receptor protein alpha-4 subunit	ACHA4_HUMAN	ion channel
Glutathione transferase omega 1	GSTO1_HUMAN	enzyme
Huntingtin	HD_HUMAN	unclassified
Macrophage scavenger receptor types I and II	MSRE_HUMAN	unclassified
Cyclic AMP-responsive element-binding protein 1	CREB1_HUMAN	unclassified
Disks large homolog 4	DLG4_HUMAN	unclassified
Tumor necrosis factor ligand superfamily member 10	TNF10_HUMAN	unclassified
Tumor necrosis factor ligand superfamily member 6	TNFL6_HUMAN	unclassified
Arylamine N-acetyltransferase 1	ARY1_HUMAN	enzyme
Arylamine N-acetyltransferase 2	ARY2_HUMAN	enzyme
Toll-like receptor 9	TLR9_HUMAN	membrane receptor
GABA-B receptor 1	GABR1_HUMAN	membrane receptor
Tryptophan 5-hydroxylase 1	TPH1_HUMAN	enzyme
Glucagon	GLUC_HUMAN	unclassified
Non-receptor tyrosine-protein kinase TNK1	TNK1_HUMAN	enzyme
Histone acetyltransferase KAT5	KAT5_HUMAN	enzyme
Endoplasmic reticulum aminopeptidase 1	ERAP1_HUMAN	enzyme
Adenylate cyclase type II	ADCY2_HUMAN	enzyme
Aquaporin-4	AQP4_HUMAN	unclassified
Peroxiredoxin-1	PRDX1_HUMAN	enzyme
Acid ceramidase	ASAH1_HUMAN	enzyme
Heat shock 70 kDa protein 1	HSP71_HUMAN	unclassified
Dynamin-2	DYN2_HUMAN	enzyme
Transcription factor Sp1	SP1_HUMAN	unclassified
Creatine kinase B-type	KCRB_HUMAN	enzyme
Dickkopf-related protein 1	DKK1_HUMAN	unclassified
Kallikrein 8	KLK8_HUMAN	enzyme
Leucine-rich repeat serine/threonine-protein kinase 2	LRRK2_HUMAN	enzyme
Integrin alpha M	ITAM_HUMAN	membrane receptor
Elongation factor 2	EF2_HUMAN	unclassified
Tumor necrosis factor receptor superfamily member 5	TNR5_HUMAN	unclassified
Tumor necrosis factor receptor superfamily member 1B	TNR1B_HUMAN	unclassified
Toll-like receptor (TLR7/TLR9)	TLR9_HUMAN	membrane receptor
MIF/CD74 (Macrophage migration inhibitory factor and HLA-DR antigens-associated invariant chain)	MIF_HUMAN	membrane other
Eukaryotic translation initiation factor 2 subunit 1	IF2A_HUMAN	unclassified
PI3-kinase p110-delta/p85-alpha	P85A_HUMAN	enzyme
C-C motif chemokine 5	CCL5_HUMAN	membrane receptor
Transcriptional regulator ERG	ERG_HUMAN	unclassified
Prelamin-A/C	LMNA_HUMAN	unclassified
Microtubule-associated protein tau	TAU_HUMAN	unclassified
Endoplasmic reticulum-associated amyloid beta-peptide-binding protein	HCD2_HUMAN	enzyme
Peroxisome proliferator-activated receptor gamma/Nuclear receptor coactivator 1	PPARG_HUMAN	transcription factor
Peroxisome proliferator-activated receptor gamma/Nuclear receptor corepressor 2	PPARG_HUMAN	unclassified
Ubiquitin carboxyl-terminal hydrolase BAP1	BAP1_HUMAN	enzyme
Peroxisome proliferator-activated receptor gamma/Nuclear receptor coactivator 2	PPARG_HUMAN	transcription factor
Insulin-degrading enzyme	IDE_HUMAN	enzyme
Peroxisome proliferator-activated receptor gamma/Nuclear receptor coactivator 3	PPARG_HUMAN	transcription factor
Excitatory amino acid transporter 5	EAA5_HUMAN	transporter
Relaxin-3 receptor 1	RL3R1_HUMAN	membrane receptor
Neuronal acetylcholine recetpor; alpha6/beta2	ACHB2_HUMAN	ion channel
C-C motif chemokine 2	CCL2_HUMAN	membrane receptor
Neuronal acetylcholine receptor protein beta-2 subunit	ACHB2_HUMAN	ion channel
Peptidyl-prolyl cis-trans isomerase D	PPID_HUMAN	enzyme
Glutathione S-transferase A4	GSTA4_HUMAN	enzyme
Glutathione transferase omega 2	GSTO2_HUMAN	enzyme
Platelet glycoprotein 4	CD36_HUMAN	unclassified
G1/S-specific cyclin D1	CCND1_HUMAN	cytosolic other
78 kDa glucose-regulated protein	GRP78_HUMAN	unclassified
Interleukin-6	IL6_HUMAN	unclassified
Somatostatin	SMS_HUMAN	unclassified
Bis(5'-adenosyl)-triphosphatase	FHIT_HUMAN	enzyme
Protein polybromo-1	PB1_HUMAN	unclassified
Transforming growth factor beta-1	TGFB1_HUMAN	unclassified
Kallikrein 7	KLK7_HUMAN	enzyme
Regulator of G-protein signaling 4	RGS4_HUMAN	unclassified
Protein-arginine deiminase type-2	PADI2_HUMAN	enzyme
Interleukin-1 beta	IL1B_HUMAN	unclassified
Scavenger receptor class B member 1	SCRB1_HUMAN	unclassified
Islet amyloid polypeptide	IAPP_HUMAN	unclassified
Appetite-regulating hormone	GHRL_HUMAN	unclassified
Protoporphyrinogen oxidase	PPOX_HUMAN	enzyme
Natural resistance-associated macrophage protein 2	NRAM2_HUMAN	unclassified
Proteasome subunit beta type-9	PSB9_HUMAN	enzyme
DNA polymerase nu	DPOLN_HUMAN	enzyme
NEDD8-activating enzyme E1 regulatory subunit	ULA1_HUMAN	unclassified
Neuronal acetylcholine receptors; alpha-3/beta-4, alpha-5, beta-2	ACHB2_HUMAN	ion channel
Kallikrein 6	KLK6_HUMAN	enzyme
Phosphatidylinositol 3,4,5-trisphosphate 3-phosphatase and dual-specificity protein phosphatase PTEN	PTEN_HUMAN	enzyme
Natural resistance-associated macrophage protein 1	NRAM1_HUMAN	unclassified
Heat shock-related 70 kDa protein 2	HSP72_HUMAN	unclassified
ATP synthase subunit alpha, mitochondrial	ATPA_HUMAN	unclassified
Guanine nucleotide-binding protein G(s), subunit alpha	GNAS2_HUMAN	membrane other
Neurogenic locus notch homolog protein 1	NOTC1_HUMAN	unclassified
Methionine synthase	METH_HUMAN	enzyme
Ubiquitin carboxyl-terminal hydrolase 21	UBP21_HUMAN	enzyme
Presenilin 2	PSN2_HUMAN	enzyme
Advanced glycosylation end product-specific receptor	RAGE_HUMAN	unclassified
Tumour suppressor protein p53/Mdm4	P53_HUMAN	unclassified
Mammalian target of Rapamycin (mTORC1)	MTOR_HUMAN	enzyme
High mobility group protein B1	HMGB1_HUMAN	unclassified
Alpha-ketoglutarate-dependent dioxygenase FTO	FTO_HUMAN	unclassified
TAR DNA-binding protein 43	TADBP_HUMAN	unclassified
Muscarinic acetylcholine receptors; M1 & M2	ACM1_HUMAN	membrane receptor
Neuronal acetylcholine receptor; alpha4/beta4	ACHA4_HUMAN	ion channel
Adenosine receptors; A1 & A2	AA2AR_HUMAN	membrane receptor
Dopamine D2 receptor and serotonin 1a receptor	5HT1A_HUMAN	membrane receptor
Cholinesterases; ACHE & BCHE	ACES_HUMAN	enzyme
Serotonin 2 receptors; 5-HT2a & 5-HT2c	5HT2C_HUMAN	membrane receptor
Serotonin receptor (2b and 2c)	5HT2C_HUMAN	membrane receptor
Neuronal acetylcholine receptor; alpha3/alpha6/beta2/beta3	ACHA3_HUMAN	ion channel
