# Supplementary material for: The Mechanisms of Bushen-Yizhi Formula as a Therapeutic Agent against Alzheimer’s Disease
Source: Sci Rep. 2018 Feb 15;8:3104. doi: 10.1038/s41598-018-21468-w (PMC5814461; doi:10.1038/s41598-018-21468-w)
Supplement: Supplementary file 6 — Supplementary Table S6 [file 41598_2018_21468_MOESM6_ESM.xlsx]

## Sheet: Sheet1
Table S6 The detailed functional modules and associated proteins
Functions	BiologicalProcess(BP)	BP_Number	Genes	Count	PValue	FDR
Learning/memory regulation	learning or memory	GO:0007611	DRD1, PTGS2, HMGCR, HTT, GRIN1, RPS6KB1, ESR2, COMT, PTEN, CDK5, GRIN2B, S100B, BCHE, GRIA1, CHRNA7	15	2.3e-11	4.06e-08
Learning/memory regulation	memory	GO:0007613	DRD1, PTGS2, GRIN2B, GRIA1, GRIN1, CHRNA7, RPS6KB1, PTEN	8	2.24e-07	0.000395
Learning/memory regulation	learning	GO:0007612	DRD1, GRIN2B, HMGCR, HTT, BCHE, GRIN1, COMT, CDK5	8	4.62e-06	0.00814773
Learning/memory regulation	associative learning	GO:0008306	DRD1, GRIN2B, HTT, GRIN1, CDK5	5	3.25e-05	0.0574017
Learning/memory regulation	visual learning	GO:0008542	DRD1, HMGCR, HTT, GRIN1, CDK5	5	0.00022	0.38723
Learning/memory regulation	cognition	GO:0050890	DRD1, C5AR1, PTGS2, HMGCR, ADORA2A, HTT, GRIN1, RPS6KB1, ESR2, COMT, CDK5, PTEN, MAPK1, CASP3, GRIN2B, S100B, BCHE, GRIA1, CHRNA4, CHRNA7	20	0.00644664	10.7858
Learning/memory regulation	long-term memory	GO:0007616	GRIA1, GRIN1, RPS6KB1	3	0.0076883	12.7329
Regulation of neuron activities	regulation of synaptic transmission	GO:0050804	PLAT, ACHE, DRD1, TNF, CCL2, ERBB4, PTGS2, ADORA2A, HTT, DRD4, SNCA, GRIN1, CDK5, GRIN2B, BCHE, NTRK2, PRKACA, CAMK2A, CHRNA3	19	1.15e-14	2.02e-11
Regulation of neuron activities	transmission of nerve impulse	GO:0019226	PLAT, ACHE, DRD1, NOS1, ADORA2A, MAOA, ERBB2, GRIN1, SLC6A4, DRD4, SNCA, COMT, CDK5, CTNNB1, MAPK1, SLC1A2, GRIN2B, GRIA1, HTR6, CHRNA4, GHRL, NQO1, CHRNA3	23	5.3e-11	9.36e-08
Regulation of neuron activities	regulation of postsynaptic membrane potential	GO:0060078	GRIN2B, ADORA2A, SNCA, DRD4, GRIN1, CHRNA4, GHRL, CDK5, CHRNA3	9	8.97e-11	1.58e-07
Regulation of neuron activities	regulation of synaptic plasticity	GO:0048167	PLAT, DRD1, PTGS2, GRIN2B, ADORA2A, HTT, SNCA, GRIN1, CDK5, CAMK2A	10	3.66e-08	6.46e-05
Regulation of neuron activities	regulation of neurotransmitter transport	GO:0051588	DRD1, ADORA2A, SNCA, DRD4, NTRK2, CAMK2A, CHRNA3	7	3.49e-07	0.000615
Regulation of neuron activities	regulation of neurotransmitter secretion	GO:0046928	ADORA2A, SNCA, NTRK2, CAMK2A, CHRNA3	5	7.9e-05	0.139328
Regulation of neuron activities	regulation of neurogenesis	GO:0050767	NTRK3, CDK5R1, MAPT, GRIN1, PPARG, NTRK2, TP53, NGFR, CHRNA3	9	0.00057	1.00046
regulation of enzyme activities	phosphorylation	GO:0016310	CDK5R1, TNF, CCL2, ERBB4, ERBB3, ERBB2, CAMK2G, SNCA, DRD4, RPS6KB1, ADRBK1, AKT1, IGF1R, PTK2B, CHRNA7, PRKACA, INSR, CAMK2A, CDK1, C5AR1, MAP2K1, MAP2K2, RAF1, CDK5, WEE1, NTRK3, MAPK1, GSK3B, NTRK1, NTRK2, LCK, GHRL, MTOR, ABL1, EIF2AK2, IGFBP3	36	2.12e-12	3.74e-09
regulation of enzyme activities	regulation of transferase activity	GO:0051338	DRD1, CDK5R1, ADCY2, TNF, C5AR1, MAP2K1, HMGCR, ADORA2A, ERBB2, DRD4, PPARG, CDK5, PTEN, AKT1, CASP3, PTK2B, ADAM17, GHRL, CHRNA7, PRKACA, MTOR, INSR, CHRNA3, IL2	24	2.58e-11	4.56e-08
regulation of enzyme activities	regulation of hydrolase activity	GO:0051336	DRD1, C5AR1, TNF, MAP2K1, ADORA2A, SNCA, TP53, CXCR2, SIRT1, NR1H2, SLC11A2, AGTR1, CASP9, PTK2B, P2RY2, LCK, MTOR, HSPA5	18	2.38e-07	0.00042
regulation of enzyme activities	regulation of caspase activity	GO:0043281	SLC11A2, TNF, CASP9, ADORA2A, LCK, SNCA, TP53, HSPA5	8	2.9e-05	0.0511682
regulation of enzyme activities	proteolysis	GO:0006508	PREP, MMP9, APH1B, UCHL1, IDE, MME, MMP2, CASP6, CASP3, ACE, CASP9, REN, CASP8, PCSK9, CASP1, CASP2, PLAT, KLK7, CDK1, MMP12, PLG, CAPN1, ADAM17, CTSD, CTSB, NGFR, PLAU, CTSG	28	4.21e-05	0.0743443
regulation of enzyme activities	regulation of adenylate cyclase activity	GO:0045761	CRHR1, DRD1, ADCY2, ADORA2A, NTRK1, DRD4, NTRK2	7	0.000736	1.29048
metabolic process regulation	phosphate metabolic process	GO:0006796	CDK5R1, TNF, CCL2, ERBB4, ERBB3, ERBB2, CAMK2G, SNCA, DRD4, RPS6KB1, ADRBK1, PTEN, AKT1, IGF1R, PTK2B, CHRNA7, PRKACA, INSR, CAMK2A, CDK1, C5AR1, MAP2K1, MAP2K2, RAF1, CDK5, WEE1, NTRK3, MAPK1, GSK3B, NTRK1, NTRK2, LCK, GHRL, MTOR, ABL1, EIF2AK2, IGFBP3	37	1.18e-10	2.09e-07
metabolic process regulation	receptor metabolic process	GO:0043112	TNF, GRIA1, SNCA, PPARG, PCSK9, CDK5	6	2.25e-05	0.039703
metabolic process regulation	regulation of cellular protein metabolic process	GO:0032268	CDK1, TNF, IDE, SNCA, CDK5, PIN1, NR1H2, AKT1, AGTR1, MAPK1, EIF4E, PTK2B, PCSK9, ADAM17, MTOR, IGFBP3, INSR, IL2	18	2.37e-05	0.0418745
metabolic process regulation	dopamine metabolic process	GO:0042417	DRD1, MAOA, SNCA, DRD4, COMT	5	6.45e-05	0.113794
metabolic process regulation	icosanoid metabolic process	GO:0006690	TNFRSF1A, ALOX15, PTGS2, PTGS1, ALOX12, MIF	6	0.000176	0.309788
metabolic process regulation	fatty acid metabolic process	GO:0006631	LPL, TNFRSF1A, ALOX15, LIPA, PTGS2, FAAH, PTGS1, SNCA, ALOX12, MIF	10	0.000398	0.699918
metabolic process regulation	regulation of cellular ketone metabolic process	GO:0010565	NR1H2, AKT1, SNCA, PPARG, MTOR, COMT	6	0.000439	0.771063
metabolic process regulation	steroid metabolic process	GO:0008202	CYP17A1, LIPA, HMGCR, FDPS, HSD11B1, PCSK9, CFTR, COMT, SIGMAR1, CYP19A1	10	0.00046	0.80936
metabolic process regulation	catechol metabolic process	GO:0009712	DRD1, MAOA, SNCA, DRD4, COMT	5	0.000547	0.960051
metabolic process regulation	positive regulation of nucleobase, nucleoside, nucleotide and nucleic acid metabolic process	GO:0045935	DRD1, AR, TNF, MAP2K1, ADORA2A, PPARG, GRIN1, TP53, ESR2, AHR, CTNNB1, NR1H2, MAPK1, TNFRSF1A, IGF1R, SP1, INSR, IL2	18	0.000643	1.12915
immune/inflammatory regulation	inflammatory response	GO:0006954	SELP, CCL2, APCS, TNF, LIPA, ADORA2A, CXCR2, AGER, MIF, TLR9, AKT1, TNFRSF1A, CASP6, ALOX15, CCR5, CCR3, HMOX1, CNR2	18	1.42e-07	0.00025
immune/inflammatory regulation	leukocyte differentiation	GO:0002521	TNF, MMP9, NTRK1, LCK, PPARG, CASP8, TP53, ADAM17, CTNNB1, IL2	10	1.66e-05	0.0292682
immune/inflammatory regulation	negative regulation of cytokine production	GO:0001818	TNF, HMOX1, PPARG, ADAM17, GHRL, CHRNA7	6	6.24e-05	0.110056
immune/inflammatory regulation	immune system development	GO:0002520	ACE, TNF, SP1, MMP9, NTRK1, LCK, PPARG, CASP8, TP53, ADAM17, CTNNB1, IL2	12	0.000285	0.501191
immune/inflammatory regulation	regulation of leukocyte activation	GO:0002694	CASP3, ADORA2A, HMOX1, ERBB2, LCK, SNCA, PNP, MIF, IL2	9	0.00057	1.00046
immune/inflammatory regulation	immune response	GO:0006955	ICAM1, TNF, CCL2, C5AR1, PPARG, SNCA, TP53, PNP, MIF, TLR9, CRHR1, TNFRSF1A, IGF1R, TNFSF10, CCR5, CNR2, ADAM17, CTSG, IL2	19	0.000737	1.29257
calcium homeostasis regulation	cellular calcium ion homeostasis	GO:0006874	AGTR1, DRD1, C5AR1, CCL2, CCR5, PTK2B, CCR3, LCK, GRIN1, DRD4, GHRL, CHRNA7, CXCR3, IL2	14	1.41e-07	0.000249
calcium homeostasis regulation	cytosolic calcium ion homeostasis	GO:0051480	AGTR1, DRD1, C5AR1, CCR5, PTK2B, CCR3, LCK, GHRL, CXCR3, IL2	10	7.1e-06	0.0125286
calcium homeostasis regulation	calcium ion transport	GO:0006816	GRIN2B, CAMK2G, LCK, GRIN1, CHRNA4, CHRNA7, CAMK2A	7	0.00533432	9.00674
regulation of cell death	regulation of apoptosis	GO:0042981	PTGS2, MMP9, SNCA, PTEN, AKT1, CASP6, CASP3, CASP9, HMOX1, CASP8, NQO1, CASP1, CASP2, CDK1, TP53, ESR1, ESR2, CDK5, MAPK1, LCK, ADAM17, GHRL, NGFR, CTSB, PRNP, GSTP1, ALOX12, CDK5R1, TNF, CCL2, ADORA2A, ERBB3, ERBB2, APH1B, MIF, SLC11A2, IGF1R, ALB, PCSK9, HSPA5, HTT, GRIN1, SIRT1, PLG, TNFSF10, GSK3B, NTRK1, MPO, ABL1, IGFBP3, IL2	51	1.43e-24	2.53e-21
regulation of cell death	regulation of neuron apoptosis	GO:0043523	CDK5R1, TNF, ADORA2A, HTT, ERBB3, SNCA, GRIN1, TP53, ESR1, ESR2, CDK5, CASP6, CASP9, NTRK1, PCSK9, NQO1	16	6.33e-14	1.12e-10
regulation of cell death	anti-apoptosis	GO:0006916	CDK1, TNF, CCL2, HTT, SNCA, ESR1, ESR2, AKT1, IGF1R, HMOX1, GSK3B, MPO, ADAM17, GHRL, HSPA5, NGFR, PRNP, CASP2, GSTP1, IL2, ALOX12	21	1.48e-13	2.61e-10
regulation of cell death	positive regulation of cell death	GO:0010942	CDK5R1, TNF, PTGS2, ADORA2A, MMP9, APH1B, PTEN, AKT1, CASP6, CASP3, CASP9, HMOX1, CASP8, PCSK9, NQO1, CASP1, CASP2, HTT, GRIN1, TP53, CDK5, PLG, MAPK1, TNFSF10, LCK, NGFR, ABL1, IGFBP3	28	3.52e-13	6.22e-10
Other functions	blood circulation	GO:0008015	AGTR1, ACE, PTGS2, ADORA2A, HMOX1, REN, PTGS1, PPARG, CFTR, ADRBK1	10	0.000251	0.441916
Other functions	regulation of blood pressure	GO:0008217	AGTR1, ACE, PTGS2, HMOX1, REN, PTGS1, PPARG	7	0.000912	1.59727
Other functions	regulation of cell proliferation	GO:0042127	TNF, CCL2, ERBB4, PTGS2, ADORA2A, ERBB3, ERBB2, IGFBP6, PPARG, PTGS1, RPS6KB1, CXCR2, COMT, PNP, PTEN, PIN1, CTNNB1, IGF1R, AGTR1, CASP3, PTK2B, HMOX1, SERPINE1, CHRNA7, INSR, TP53, ESR2, SIRT1, AGER, PLG, MMP12, CAPN1, MAPK1, PLA2G2A, GHRL, ADAM17, MTOR, NGFR, EIF2AK2, IGFBP3, PLAU, ALOX12, IL2	43	5.08e-18	8.97e-15
Other functions	positive regulation of molecular function	GO:0044093	DRD1, TNF, ADCY2, ADORA2A, ERBB2, APH1B, DRD4, CXCR2, PIN1, SLC11A2, NR1H2, AKT1, AGTR1, CASP9, PTK2B, P2RY2, CHRNA7, PRKACA, INSR, CAMK2A, CHRNA3, ICAM1, CDK1, C5AR1, MAP2K1, TP53, CDK5, CRHR1, NTRK1, NTRK2, LCK, GHRL, ADAM17, ABL1, IL2	35	1.39e-15	2.54e-12
Other functions	regulation of cell migration	GO:0030334	SELP, ICAM1, DRD1, ERBB4, MAP2K1, MMP9, RPS6KB1, CDK5, PTEN, PLG, AKT1, IGF1R, MAPK1, ACE, PTK2B, HMOX1, ADAM17, IGFBP3, INSR	19	5.35e-13	9.43e-10
Other functions	response to oxidative stress	GO:0006979	ERBB4, PTGS2, MAP2K1, SNCA, PTGS1, ADRBK1, SLC11A2, CASP6, PTK2B, HMOX1, SERPINE1, MPO, CHRNA4, NQO1, PRNP	15	4.34e-09	7.66e-06
Other functions	response to hypoxia	GO:0001666	PLAT, CCL2, NOS1, MMP2, SLC11A2, ACE, PTK2B, HMOX1, ADAM17, CHRNA4, CHRNA7, CASP1, PLAU	13	3.4e-08	6e-05
Other functions	response to insulin stimulus	GO:0032868	AKT1, IGF1R, DRD1, AR, ERBB3, PPARG, PCSK9, RPS6KB1, MTOR, PARP1, INSR	11	1.74e-07	0.000306
